# Supplementary material for: Quantitative proteomic analysis of bronchoalveolar lavage fluid in West Highland white terriers with canine idiopathic pulmonary fibrosis
Source: BMC Vet Res. 2022 Mar 30;18:121. doi: 10.1186/s12917-022-03202-x (PMC8966175; doi:10.1186/s12917-022-03202-x)
Supplement: Supplementary file 3 — Supplementary Table 1. The core BALF proteome. [file 12917_2022_3202_MOESM3_ESM.xlsx]

## Sheet: Supplementary Table 1 - Core BA
Accession	Peptide count	Unique peptides	Confidence score	Anova (p)	q Value	Wilcoxon p-value	resampled p-value	Max fold change	Power	Highest mean condition	Lowest mean condition	Mass	Description	CIPF1	CIPF2	CIPF3	CIPF4	CIPF5	CIPF6	HC1	HC2	HC3	HC4	HC5	HC6	Average abundance	Rank (abundance)	Percent of total
P49822;A0A5F4CHV4	66	5	7795.39	0.1179	0.1462	0.04654	0.085	1.6	0.340378	CIPF	Control	70556	ALBU_CANLF Albumin OS=Canis lupus familiaris OX=9615 GN=ALB PE=1 SV=3	1820000000	1050000000	1020000000	2160000000	531000000	942000000	529000000	972000000	868000000	791000000	959000000	575000000	1020000000	1	0.2904	0.2904
J9P430;A0A5F4DG02;F6V1W9;A0A5F4BRF0	70	23	7340.51	0.556	0.2916	0.2424	0.5964	1.1	0.0856716	Control	CIPF	85547	J9P430_CANLF Transferrin OS=Canis lupus familiaris OX=9615 GN=TF PE=3 SV=1	342000000	264000000	279000000	466000000	263000000	367000000	277000000	346000000	438000000	385000000	304000000	350000000	340000000	2	0.0968	0.3872
E2R0A4	9	9	867.89	0.0131	0.0691	0.007576	0.0165	1.9	0.773841	Control	CIPF	10093	E2R0A4_CANLF Secretoglobin family 1A member 1 OS=Canis lupus familiaris OX=9615 GN=SCGB1A1 PE=2 SV=2	88000000	225000000	133000000	53500000	97800000	156000000	357000000	181000000	248000000	225000000	170000000	227000000	180000000	3	0.0513	0.4385
E2QUV3	10	10	1637.7	0.0972	0.1331	0.04654	0.054	1.5	0.380354	CIPF	Control	40021	E2QUV3_CANLF Alpha 2-HS glycoprotein OS=Canis lupus familiaris OX=9615 GN=AHSG PE=4 SV=2	242000000	203000000	160000000	240000000	82200000	160000000	95200000	140000000	160000000	132000000	128000000	82900000	152000000	4	0.0433	0.4818
E2RBA5;A0A5F4BYB5;F1PC04	44	44	4656.4	0.0248	0.0813	0.01299	0.0387	2.2	0.66302	Control	CIPF	100755	E2RBA5_CANLF Chloride channel accessory 1 OS=Canis lupus familiaris OX=9615 GN=CLCA1 PE=4 SV=2	100000000	34700000	142000000	26600000	57700000	103000000	189000000	134000000	155000000	336000000	79700000	144000000	125000000	5	0.0356	0.5173
G1K2D9;A0A5F4BS70;A0A5F4DB38	29	28	2210.35	0.1414	0.1628	0.04654	0.0605	1.8	0.303654	CIPF	Control	38814	G1K2D9_CANLF Haptoglobin OS=Canis lupus familiaris OX=9615 GN=LOC479668 PE=3 SV=1	219000000	126000000	75900000	181000000	167000000	116000000	150000000	140000000	93800000	65100000	51000000	2790000	116000000	6	0.033	0.5504
A0A5F4CJG1;J9NUJ2;P06908	14	14	1858.62	0.6235	0.3034	0.5314	0.4249	1.3	0.074536	CIPF	Control	28777	A0A5F4CJG1_CANLF C-type lectin domain-containing protein OS=Canis lupus familiaris OX=9615 GN=LOC610540 PE=4 SV=1	96800000	264000000	86400000	88900000	92100000	36500000	45800000	55200000	68500000	102000000	109000000	133000000	98200000	7	0.028	0.5783
F1P841;E2R5W6	32	32	3139.19	0.1409	0.1628	0.04654	0.0983	1.3	0.304415	CIPF	Control	54536	F1P841_CANLF GC vitamin D binding protein OS=Canis lupus familiaris OX=9615 GN=GC PE=4 SV=3	138000000	92700000	89400000	132000000	56900000	123000000	78000000	113000000	91100000	76400000	56700000	56000000	91900000	8	0.0262	0.6045
F1PZR4;A0A5F4C6Q0	12	12	1020.11	0.0516	0.0995	0.03247	0.0417	1.3	0.514366	CIPF	Control	61438	F1PZR4_CANLF Amyloid beta precursor protein binding family B member 1 OS=Canis lupus familiaris OX=9615 GN=APBB1 PE=4 SV=3	119000000	96500000	87300000	116000000	80900000	116000000	82100000	106000000	71500000	88100000	76500000	47700000	90600000	9	0.0258	0.6303
F1P7J4	66	64	6432.62	0.1149	0.1462	0.06602	0.0933	1.3	0.345584	CIPF	Control	181750	F1P7J4_CANLF Complement C5 OS=Canis lupus familiaris OX=9615 GN=C5 PE=4 SV=3	101000000	134000000	81900000	115000000	68700000	79400000	64700000	45100000	95400000	93100000	73900000	74600000	85600000	10	0.0244	0.6547
F1PDJ5;P02648;A0A5F4BYZ6	26	26	2266.19	0.0582	0.1016	0.04654	0.0819	2	0.489008	CIPF	Control	30163	F1PDJ5_CANLF Apolipoprotein A-I OS=Canis lupus familiaris OX=9615 GN=APOA1 PE=3 SV=1	202000000	47700000	61900000	137000000	95200000	77100000	55700000	63500000	116000000	36400000	23900000	22200000	78200000	11	0.0223	0.6769
F1PCE5;A0A5F4D5F7	13	13	1347.4	0.2378	0.2	0.197	0.1877	1.3	0.206372	CIPF	Control	47269	F1PCE5_CANLF Serpin family A member 1 OS=Canis lupus familiaris OX=9615 GN=SERPINA1 PE=3 SV=3	82300000	48900000	63200000	105000000	42100000	74400000	22000000	77000000	65600000	45600000	51600000	58300000	61300000	12	0.0175	0.6944
A0A5F4CH33	61	61	6675.74	0.0584	0.1016	0.03247	0.1022	2	0.488141	Control	CIPF	284778	A0A5F4CH33_CANLF Uncharacterized protein OS=Canis lupus familiaris OX=9615 PE=4 SV=1	35400000	21100000	59600000	16800000	33900000	59400000	69100000	38500000	79700000	178000000	43900000	49400000	57100000	13	0.0163	0.7107
J9P9J6	13	12	1055.75	0.1991	0.1876	0.197	0.1972	1.5	0.238076	CIPF	Control	37412	J9P9J6_CANLF Uncharacterized protein OS=Canis lupus familiaris OX=9615 PE=4 SV=2	41100000	111000000	34700000	75900000	89900000	42500000	26400000	22200000	40900000	42700000	47100000	92000000	55500000	14	0.0158	0.7265
A0A5F4CTD0	17	17	1831.22	0.3038	0.2218	0.2424	0.2293	1.2	0.165797	CIPF	Control	58546	A0A5F4CTD0_CANLF Alpha-1-B glycoprotein OS=Canis lupus familiaris OX=9615 GN=A1BG PE=4 SV=1	86900000	38500000	49900000	70400000	53500000	60300000	38600000	46800000	62500000	54800000	57500000	43400000	55300000	15	0.0157	0.7422
A0A5F4C1D5	23	23	2949.26	0.7135	0.3231	0.3496	0.9648	1	0.0635719	CIPF	Control	84511	A0A5F4C1D5_CANLF Uncharacterized protein OS=Canis lupus familiaris OX=9615 GN=PIGR PE=4 SV=1	29900000	59800000	48900000	47500000	48400000	54600000	34000000	31000000	25700000	78800000	41900000	75400000	48000000	16	0.0137	0.7559
A0A5F4C2N3;E2R886;A0A5F4BRJ6;A0A5F4CA49	23	23	2356.88	0.1459	0.1642	0.04654	0.1169	1.2	0.297419	CIPF	Control	52151	A0A5F4C2N3_CANLF Kininogen 1 OS=Canis lupus familiaris OX=9615 GN=KNG1 PE=4 SV=1	63400000	51100000	38700000	64700000	38800000	48200000	47100000	50400000	47600000	36100000	33700000	37100000	46400000	17	0.0132	0.7691
F1PGM1	64	63	5232.54	0.0032	0.0647	0.002165	0.0053	1.7	0.933129	CIPF	Control	177510	F1PGM1_CANLF Complement C3 OS=Canis lupus familiaris OX=9615 GN=C3 PE=4 SV=2	69800000	48700000	42600000	50800000	51200000	56700000	34500000	33400000	44100000	32600000	18000000	21800000	42000000	18	0.012	0.781
A0A5F4CEP4;E2R9B6;A0A5F4BPC8	17	17	1729.08	0.1968	0.1876	0.08983	0.0989	1.3	0.240223	Control	CIPF	43162	A0A5F4CEP4_CANLF Fetuin B OS=Canis lupus familiaris OX=9615 GN=FETUB PE=4 SV=1	42500000	24300000	39500000	38400000	31000000	26600000	52600000	26900000	59100000	55500000	24500000	53900000	39600000	19	0.0113	0.7923
F6Y713	14	14	993.63	0.8935	0.3638	0.4091	0.7996	1	0.0517844	CIPF	Control	23519	F6Y713_CANLF Alpha-1-acid glycoprotein OS=Canis lupus familiaris OX=9615 GN=LOC100685620 PE=3 SV=1	29600000	46300000	22400000	37100000	53400000	42800000	32500000	32900000	32400000	57300000	31200000	36700000	37900000	20	0.0108	0.8031
E2RES2;A0A5F4CMP3	23	23	1906.77	0.4373	0.2693	0.197	0.3169	1.1	0.113598	CIPF	Control	61630	E2RES2_CANLF Serpin family C member 1 OS=Canis lupus familiaris OX=9615 GN=SERPINC1 PE=3 SV=3	39100000	50600000	34800000	45200000	23300000	35400000	22200000	40600000	36800000	32400000	37100000	32700000	35900000	21	0.0102	0.8133
F1Q421;P80009;F1PU95	37	36	2715.89	0.3557	0.2417	0.2424	0.2898	1.2	0.141894	CIPF	Control	93847	F1Q421_CANLF Plasminogen OS=Canis lupus familiaris OX=9615 GN=PLG PE=3 SV=2	47500000	24000000	23800000	37800000	30600000	35000000	31100000	37400000	32700000	25700000	20400000	23900000	30800000	22	0.0088	0.8221
F2Z4Q6;A0A5F4CRM1	64	3	7236.12	0.19	0.1833	0.5314	0.1754	351.7	0.246768	CIPF	Control	73962	F2Z4Q6_CANLF Serum albumin OS=Canis lupus familiaris OX=9615 GN=AFP PE=4 SV=2	158000000	116000	154000000	66200	137000	160000	177000	138000	136000	145000	143000	149000	26100000	23	0.0074	0.8295
P33703;A0A5F4BVF9	15	14	1172.53	0.3536	0.2417	0.197	0.253	1.2	0.142741	CIPF	Control	39689	APOH_CANLF Beta-2-glycoprotein 1 OS=Canis lupus familiaris OX=9615 GN=APOH PE=2 SV=1	29000000	36400000	17100000	29100000	14600000	23600000	25500000	26700000	17100000	17300000	13800000	22900000	22800000	24	0.0065	0.836
F1PNY2	7	7	1055.75	0.3716	0.2489	0.2944	0.1492	1.8	0.135593	CIPF	Control	12883	F1PNY2_CANLF Immunoglobulin kappa constant OS=Canis lupus familiaris OX=9615 GN=IGKC PE=4 SV=3	18900000	56000000	7230000	42000000	40400000	9010000	8560000	14800000	20000000	10400000	24300000	20500000	22700000	25	0.0065	0.8425
F1PZC6	14	14	1315.21	0.3794	0.2489	0.1548	0.2715	1.2	0.132667	CIPF	Control	62492	F1PZC6_CANLF Histidine rich glycoprotein OS=Canis lupus familiaris OX=9615 GN=HRG PE=4 SV=3	30400000	29000000	18800000	32000000	13500000	24300000	23000000	17700000	25400000	24700000	22500000	10400000	22600000	26	0.0064	0.8489
A0A5S6CY29;J9NXE2;J9NWY1;A0A5F4D284;A0A5F4CPX0	23	8	2381.21	0.0279	0.0813	0.04654	0.0399	1.4	0.639896	CIPF	Control	44793	A0A5S6CY29_CANLF Actin, cytoplasmic 1 OS=Canis lupus familiaris OX=9615 GN=ACTB PE=3 SV=1	24200000	19900000	33000000	25500000	23500000	19400000	13500000	14800000	13900000	21300000	25800000	15400000	20900000	27	0.006	0.8549
E2RMX7;J9P9J4;A0A5F4CYD1;F1PBJ8	25	23	2342.92	0.02	0.076	0.01299	0.0313	1.9	0.703166	Control	CIPF	55537	E2RMX7_CANLF Aldedh domain-containing protein OS=Canis lupus familiaris OX=9615 GN=ALDH1A1 PE=3 SV=3	11800000	28700000	17900000	6030000	8170000	6790000	19600000	20100000	18400000	29200000	36600000	23400000	18900000	28	0.0054	0.8602
E2QWR0	9	9	1030.61	0.5609	0.2918	0.2424	0.4614	1.1	0.0847673	Control	CIPF	38076	E2QWR0_CANLF Surfactant protein D OS=Canis lupus familiaris OX=9615 GN=SFTPD PE=4 SV=1	16100000	21400000	15800000	17000000	13200000	23600000	13300000	17500000	26900000	22700000	14300000	24000000	18800000	29	0.0054	0.8656
A0A5F4BXN3;A0A5F4CJ24	26	26	2506.85	0.0396	0.0882	0.02056	0.0373	1.3	0.569881	CIPF	Control	75537	A0A5F4BXN3_CANLF Gelsolin OS=Canis lupus familiaris OX=9615 GN=GSN PE=4 SV=1	23900000	23800000	18900000	22300000	17900000	15800000	20500000	14700000	12100000	17200000	14100000	17500000	18200000	30	0.0052	0.8708
F1P6B7	18	18	1565.51	0.6099	0.3015	0.4091	0.5203	1.1	0.0765557	CIPF	Control	38887	F1P6B7_CANLF Annexin OS=Canis lupus familiaris OX=9615 GN=ANXA1 PE=3 SV=1	11300000	19000000	28600000	10700000	17600000	18600000	18300000	14300000	8830000	18700000	21200000	12400000	16600000	31	0.0047	0.8755
E2RE31;P01874	11	11	981.75	0.0941	0.1322	0.04654	0.0749	1.9	0.387124	Control	CIPF	53808	E2RE31_CANLF Immunoglobulin heavy constant mu OS=Canis lupus familiaris OX=9615 GN=IGHM PE=4 SV=3	5230000	9010000	10600000	12100000	23400000	8630000	12300000	8190000	35500000	13000000	30700000	29600000	16500000	32	0.0047	0.8802
A0A5F4CED7	11	11	1226.92	0.0143	0.0691	0.01299	0.0104	1.9	0.760342	CIPF	Control	36666	A0A5F4CED7_CANLF Retinol binding protein 4 OS=Canis lupus familiaris OX=9615 GN=RBP4 PE=3 SV=1	22300000	22500000	18700000	26800000	9280000	23100000	12400000	15800000	7060000	13200000	10600000	7020000	15700000	33	0.0045	0.8847
F1PSK8	10	10	878.58	0.6417	0.3053	0.4686	0.5071	1.1	0.0719936	CIPF	Control	46724	F1PSK8_CANLF Dipeptidyl peptidase 1 OS=Canis lupus familiaris OX=9615 GN=CTSC PE=3 SV=2	17300000	9000000	9850000	17700000	17500000	13100000	13600000	17700000	11500000	10300000	12300000	11600000	13500000	34	0.0038	0.8885
F1PC59;A0A5F4C5N2	12	12	905.84	0.037	0.087	0.04654	0.0456	1.6	0.583852	Control	CIPF	24941	F1PC59_CANLF Peroxiredoxin OS=Canis lupus familiaris OX=9615 GN=PRDX6 PE=3 SV=2	5430000	18600000	12400000	4460000	9280000	6210000	16000000	13000000	10200000	18200000	17800000	14700000	12200000	35	0.0035	0.892
A0A077S9R2	5	5	722.17	0.0583	0.1016	0.04654	0.1166	4	0.488651	Control	CIPF	17087	A0A077S9R2_CANLF Lysozyme F2 OS=Canis lupus familiaris OX=9615 GN=LYZF2 PE=3 SV=1	3260000	6140000	5550000	1200000	3410000	8940000	3090000	7820000	11900000	21100000	7340000	63300000	11900000	36	0.0034	0.8954
A0A5F4D5S2;F1PWR2	43	43	3332.81	0.0091	0.065	0.007576	0.0233	1.9	0.827407	CIPF	Control	192176	A0A5F4D5S2_CANLF Uncharacterized protein OS=Canis lupus familiaris OX=9615 PE=4 SV=1	22000000	8440000	10900000	16900000	10700000	15200000	6110000	14500000	6090000	5980000	5480000	5300000	10600000	37	0.003	0.8984
A0A5S6DEE6	10	10	1029.49	0.616	0.3024	0.4091	0.5538	1.1	0.0756373	CIPF	Control	54727	A0A5S6DEE6_CANLF Clusterin OS=Canis lupus familiaris OX=9615 GN=CLU PE=3 SV=1	11600000	8640000	8030000	9770000	6290000	9940000	8630000	6900000	8360000	10100000	6490000	10500000	8770000	38	0.0025	0.9009
E2RRM2	20	20	1697.7	0.0203	0.076	0.03247	0.0248	1.9	0.700011	CIPF	Control	71684	E2RRM2_CANLF Prothrombin OS=Canis lupus familiaris OX=9615 GN=F2 PE=3 SV=3	14400000	17300000	5940000	10700000	6260000	10100000	8020000	7020000	4670000	4830000	4010000	6380000	8300000	39	0.0024	0.9033
E2RS75;E2RS80	17	17	1392.73	0.1061	0.1421	0.06602	0.1411	1.3	0.362084	CIPF	Control	93252	E2RS75_CANLF Uncharacterized protein OS=Canis lupus familiaris OX=9615 GN=CFB PE=3 SV=2	10200000	10600000	6850000	8350000	8950000	8860000	6200000	11900000	5400000	8550000	5890000	5080000	8070000	40	0.0023	0.9056
F6X9C1	8	8	808	0.5326	0.2909	0.3496	0.4424	1.1	0.0902321	CIPF	Control	34517	F6X9C1_CANLF Cathepsin H OS=Canis lupus familiaris OX=9615 GN=CTSH PE=3 SV=2	9490000	6780000	6080000	12400000	4900000	7980000	9460000	4820000	5110000	7150000	8330000	6950000	7450000	41	0.0021	0.9077
F1PDT8;Q28894	2	2	316.75	0.5089	0.2885	0.4686	0.3754	1.2	0.0952889	Control	CIPF	12532	F1PDT8_CANLF WAP four-disulfide core domain protein 2 OS=Canis lupus familiaris OX=9615 GN=WFDC2 PE=4 SV=3	6040000	7630000	8870000	5320000	5410000	6260000	5210000	5170000	7310000	16100000	7960000	6370000	7300000	42	0.0021	0.9098
A0A5F4D9G5	4	4	333.95	0.7144	0.3231	0.2424	0.5606	1.2	0.0634833	Control	CIPF	18142	A0A5F4D9G5_CANLF Joining chain of multimeric IgA and IgM OS=Canis lupus familiaris OX=9615 GN=JCHAIN PE=4 SV=1	3870000	7080000	5260000	5320000	12600000	5620000	6270000	3150000	7950000	6090000	5880000	18400000	7290000	43	0.0021	0.9118
A0A5F4CLV4;A0A5F4D9X8;F1PSB5;A0A5F4BVG1;A0A5F4CHF6;A0A5F4BYC6;A0A5F4BQ64	25	25	1588.85	0.012	0.0672	0.01299	0.0164	1.6	0.787601	CIPF	Control	137216	A0A5F4CLV4_CANLF Uncharacterized protein OS=Canis lupus familiaris OX=9615 GN=CFH PE=4 SV=1	11600000	10200000	6210000	8340000	7500000	7940000	8360000	3750000	6090000	5610000	4090000	5420000	7090000	44	0.002	0.9139
A0A5S7EUL7;A0A5F4CSY2	16	16	1290.15	0.0854	0.1247	0.06602	0.0616	1.5	0.407489	CIPF	Control	38740	A0A5S7EUL7_CANLF Apolipoprotein E OS=Canis lupus familiaris OX=9615 GN=APOE PE=3 SV=1	12200000	5500000	3880000	8140000	10100000	6390000	3620000	3310000	5740000	6410000	5780000	5190000	6360000	45	0.0018	0.9157
P60524;A0A5F4C1A2;A0A5F4CSM1;A0A5F4DAK7;A0A5F4D7C9	8	8	601.24	0.0854	0.1247	0.08983	0.083	4.5	0.407587	CIPF	Control	16100	HBB_CANLF Hemoglobin subunit beta OS=Canis lupus familiaris OX=9615 GN=HBB PE=1 SV=1	1470000	8050000	20900000	1640000	25900000	3410000	2980000	3310000	437000	522000	4250000	2210000	6260000	46	0.0018	0.9174
A0A5F4CDH5	5	5	500.88	0.0049	0.0647	0.001082	0.0163	2.4	0.897902	Control	CIPF	12387	A0A5F4CDH5_CANLF Uncharacterized protein OS=Canis lupus familiaris OX=9615 GN=RETNLB PE=4 SV=1	3690000	4010000	4460000	1490000	4130000	4100000	8720000	5880000	7610000	15500000	4820000	9390000	6150000	47	0.0018	0.9192
A0A5F4CCV6;A0A5F4CAL0	21	21	1498.82	0.7751	0.3423	0.5314	0.7747	1.1	0.0581768	CIPF	Control	93119	A0A5F4CCV6_CANLF Complement C7 OS=Canis lupus familiaris OX=9615 GN=C7 PE=4 SV=1	7550000	11500000	4300000	5320000	3910000	4840000	7210000	2470000	6530000	5670000	3950000	9200000	6040000	48	0.0017	0.9209
F1Q0J0;A0A5F4CGS2;A0A5F4C3K5;A0A5F4CFM7;J9NYL8;J9P1Q9;A0A5F4C9U5;A0A5F4D810	9	9	892.05	0.0145	0.0691	0.03247	0.0234	2	0.757542	Control	CIPF	23742	F1Q0J0_CANLF Uncharacterized protein OS=Canis lupus familiaris OX=9615 GN=GSTP1 PE=4 SV=2	2930000	8000000	6670000	1540000	2060000	2760000	7760000	6350000	6220000	12700000	8550000	6720000	6020000	49	0.0017	0.9226
E2QZQ1	31	13	2359.2	0.3343	0.2356	0.2424	0.2753	1.1	0.151077	CIPF	Control	79065	E2QZQ1_CANLF Transferrin OS=Canis lupus familiaris OX=9615 GN=TF PE=3 SV=2	7250000	5700000	4650000	7460000	4990000	6000000	4710000	6610000	6320000	5080000	4640000	5050000	5710000	50	0.0016	0.9243
E2RSI6;A0A5F4D4K9;A0A5F4DAI5;A0A5F4CS60;A0A5F4CI92	22	12	1513.19	0.9752	0.3836	0.4686	0.8648	1	0.0500961	CIPF	Control	69494	E2RSI6_CANLF FERM domain-containing protein OS=Canis lupus familiaris OX=9615 GN=EZR PE=4 SV=1	2720000	5000000	10100000	3100000	4570000	8690000	6640000	6000000	2730000	8330000	5650000	3510000	5590000	51	0.0016	0.9258
F1PK62;J9NRN6;E2RKD3;A0A5F4D4C5;J9NV93;J9NXS3;A0A5F4C0Y1;A0A5F4CU57	7	7	430.13	0.2235	0.1958	0.2944	0.226	1.3	0.217291	Control	CIPF	17342	F1PK62_CANLF Peptidyl-prolyl cis-trans isomerase OS=Canis lupus familiaris OX=9615 PE=3 SV=2	2960000	5970000	7460000	2150000	5880000	4340000	5550000	5570000	4140000	7220000	8530000	5090000	5410000	52	0.0015	0.9274
P10463;G1K2D5	8	8	760.7	0.3092	0.2247	0.2424	0.1364	2	0.163065	CIPF	Control	21232	CAYP1_CANLF Calcyphosin OS=Canis lupus familiaris OX=9615 GN=CAPS PE=1 SV=1	1690000	3790000	14800000	1990000	12400000	8400000	5130000	4320000	1280000	5270000	3350000	2260000	5390000	53	0.0015	0.9289
A0A5F4BZM5	17	17	1544.44	0.0408	0.0882	0.03247	0.0364	1.5	0.563527	CIPF	Control	126639	A0A5F4BZM5_CANLF Ceruloplasmin OS=Canis lupus familiaris OX=9615 GN=CP PE=3 SV=1	7580000	5900000	3420000	7260000	5280000	6030000	4220000	6380000	4530000	2700000	2850000	2940000	4920000	54	0.0014	0.9303
A0A5F4CKP6;A0A5F4DHT8;A0A5F4CYE6	7	7	623.19	0.0615	0.1037	0.08983	0.0711	4.6	0.477083	CIPF	Control	21695	A0A5F4CKP6_CANLF GLOBIN domain-containing protein OS=Canis lupus familiaris OX=9615 GN=LOC100855540 PE=3 SV=1	1380000	7520000	15200000	1520000	19900000	2370000	2020000	2790000	398000	448000	3430000	1450000	4870000	55	0.0014	0.9317
F1PY40;A0A5F4C7X1;A0A5F4C6D5	16	15	1178.15	0.0699	0.11	0.04654	0.0573	1.3	0.449994	CIPF	Control	68625	F1PY40_CANLF Complement factor I OS=Canis lupus familiaris OX=9615 GN=CFI PE=3 SV=3	6920000	5700000	3490000	6190000	5980000	4550000	3410000	5950000	3670000	4070000	3950000	4010000	4820000	56	0.0014	0.9331
A0A5F4CYU5	11	11	1040.15	0.0052	0.0647	0.01299	0.0103	2	0.893526	Control	CIPF	44439	A0A5F4CYU5_CANLF Chitinase 3 like 1 OS=Canis lupus familiaris OX=9615 GN=CHI3L1 PE=4 SV=1	2810000	3540000	2180000	3770000	3250000	2900000	5410000	2820000	5520000	9190000	7430000	7250000	4670000	57	0.0013	0.9344
A0A5F4CNR7;F1Q3C4;A0A5F4BSJ6;F1P6R7;A0A5F4C176;A0A5F4D9B0	12	11	667.18	0.1182	0.1462	0.06602	0.1223	1.4	0.339829	Control	CIPF	33965	A0A5F4CNR7_CANLF Uncharacterized protein OS=Canis lupus familiaris OX=9615 GN=LOC479912 PE=3 SV=1	2090000	3750000	6030000	1880000	3600000	5060000	7560000	4560000	3800000	8250000	4350000	3880000	4570000	58	0.0013	0.9357
E2QZ19	20	12	1669.48	0.0305	0.0813	0.03247	0.0404	1.5	0.622374	CIPF	Control	70992	E2QZ19_CANLF Serum albumin OS=Canis lupus familiaris OX=9615 GN=AFP PE=4 SV=2	6300000	5000000	4480000	7730000	3870000	4860000	3980000	5330000	3690000	3910000	2620000	2640000	4530000	59	0.0013	0.937
E2R4V3;A0A5F4CB96	10	10	1225.49	0.122	0.1496	0.04654	0.0729	1.5	0.333354	CIPF	Control	55147	E2R4V3_CANLF Serpin family F member 2 OS=Canis lupus familiaris OX=9615 GN=SERPINF2 PE=3 SV=1	7810000	3500000	5420000	6090000	2320000	6470000	1740000	5080000	4470000	3400000	2780000	3160000	4350000	60	0.0012	0.9382
E2RM47	17	17	1183.14	0.7058	0.3222	0.4686	0.4949	1.2	0.0643657	Control	CIPF	46418	E2RM47_CANLF SEC14 like lipid binding 3 OS=Canis lupus familiaris OX=9615 GN=SEC14L3 PE=4 SV=3	2950000	5440000	4870000	2750000	2710000	5080000	9020000	4280000	2160000	4840000	5390000	2450000	4330000	61	0.0012	0.9395
F1PAL5	10	10	635.64	0.2163	0.1929	0.08983	0.1978	1.2	0.223134	CIPF	Control	58783	F1PAL5_CANLF Angiotensinogen OS=Canis lupus familiaris OX=9615 GN=AGT PE=3 SV=3	5000000	6590000	3540000	4180000	3740000	4940000	5340000	3690000	3490000	4810000	2760000	3340000	4290000	62	0.0012	0.9407
A0A5F4C9B0;A0A5F4CLF7;A0A5F4BZV3;J9NXY2;J9NWQ5;F1PIN6	7	7	759.88	0.7101	0.3231	0.3496	0.3738	1.3	0.0639219	CIPF	Control	16955	A0A5F4C9B0_CANLF Calmodulin OS=Canis lupus familiaris OX=9615 GN=CALM1 PE=3 SV=1	1630000	2920000	8500000	2320000	6840000	5860000	4570000	3950000	2510000	4710000	3980000	2220000	4170000	63	0.0012	0.9419
A0A5F4BUZ8;A0A5F4BS25	13	12	1032.83	0.7268	0.3272	0.2944	0.5822	1.2	0.0622733	CIPF	Control	77187	A0A5F4BUZ8_CANLF Transketolase OS=Canis lupus familiaris OX=9615 GN=TKT PE=4 SV=1	1910000	3930000	8390000	2320000	5590000	4270000	5560000	3800000	1610000	5440000	3880000	2570000	4110000	64	0.0012	0.9431
A0A5F4C611;A0A5F4BZ95;A0A5F4CYB6;J9NV90;A0A5F4CGU2	16	15	1211.11	0.7743	0.3423	0.4091	0.9211	1	0.0582349	CIPF	Control	64906	A0A5F4C611_CANLF Pyruvate kinase OS=Canis lupus familiaris OX=9615 GN=PKM PE=3 SV=1	2530000	4000000	7620000	1960000	4850000	3790000	4260000	3860000	3100000	4280000	5230000	3530000	4080000	65	0.0012	0.9442
J9NWA8;F1PLY9	6	6	552.25	0.4742	0.2795	0.2944	0.2951	1.3	0.103546	CIPF	Control	17570	J9NWA8_CANLF Uncharacterized protein OS=Canis lupus familiaris OX=9615 GN=FABP5 PE=4 SV=2	2240000	3930000	7460000	2600000	5070000	5940000	3200000	2510000	3460000	3990000	5290000	3320000	4080000	66	0.0012	0.9454
E2RQ14;A0A5F4CYM9;A0A5F4D3M0;A0A5F4CI64;A0A5F4BYA5	9	9	741.41	0.379	0.2489	0.197	0.4582	1.1	0.132841	Control	CIPF	48241	E2RQ14_CANLF Annexin OS=Canis lupus familiaris OX=9615 GN=ANXA5 PE=3 SV=3	2630000	6140000	5060000	2510000	3480000	3110000	4290000	3380000	3390000	4270000	6190000	4450000	4080000	67	0.0012	0.9465
F1PDJ7	9	9	556.72	0.2498	0.2017	0.2944	0.272	1.2	0.197885	CIPF	Control	36060	F1PDJ7_CANLF Ig-like domain-containing protein OS=Canis lupus familiaris OX=9615 GN=AZGP1 PE=3 SV=2	5890000	3970000	3600000	4380000	3690000	3220000	2540000	5040000	2650000	4500000	1730000	4130000	3780000	68	0.0011	0.9476
F1PNN0	2	2	219.9	0.1343	0.1601	0.08983	0.1032	1.3	0.313926	Control	CIPF	14462	F1PNN0_CANLF IGF like family member 3 OS=Canis lupus familiaris OX=9615 GN=IGFL3 PE=4 SV=2	3600000	4900000	2640000	2960000	2580000	2690000	4260000	2620000	2920000	5460000	5480000	5040000	3760000	69	0.0011	0.9487
A0A5F4C1B3	12	12	847.39	0.6572	0.3094	0.5314	0.5576	1.1	0.0699578	Control	CIPF	34908	A0A5F4C1B3_CANLF Transgelin OS=Canis lupus familiaris OX=9615 GN=TAGLN2 PE=3 SV=1	3070000	5120000	4790000	2740000	3000000	2340000	3900000	2610000	2570000	4420000	7480000	2970000	3750000	70	0.0011	0.9498
F1PR54;A0A5F4BVF3	25	22	1771.3	0.066	0.108	0.08983	0.0691	2.2	0.462206	CIPF	Control	79242	F1PR54_CANLF Uncharacterized protein OS=Canis lupus familiaris OX=9615 GN=LTF PE=3 SV=1	1570000	3360000	7570000	2740000	10200000	5250000	1440000	1660000	1650000	4060000	1580000	3520000	3720000	71	0.0011	0.9508
F1PAR9;A0A5F4CND5;A0A5F4CHI6	4	4	262.3	0.1484	0.1659	0.1548	0.1201	1.3	0.294097	Control	CIPF	20570	F1PAR9_CANLF NPC intracellular cholesterol transporter 2 OS=Canis lupus familiaris OX=9615 GN=NPC2 PE=4 SV=3	2110000	3340000	2870000	4480000	3180000	3020000	3770000	2790000	2900000	4830000	5620000	4330000	3600000	72	0.001	0.9518
A0A5F4DHY6;F1Q1C8;A0A5F4BV63;A0A5F4D8M4;A0A5F4D4R5;A0A5F4DJH5;J9NXU5;J9P0V2	7	7	543.94	0.4386	0.2693	0.1548	0.4271	1.2	0.113216	CIPF	Control	22423	A0A5F4DHY6_CANLF Cofilin 1 OS=Canis lupus familiaris OX=9615 GN=CFL1 PE=3 SV=1	2970000	4180000	6310000	2270000	4850000	2890000	2530000	2670000	2080000	4020000	5750000	2680000	3600000	73	0.001	0.9529
F2Z4N7;A0A5F4CF09;A0A5F4DDV9;F1PVC1;A0A5F4C6C0	15	2	1113.48	0.1531	0.1683	0.1548	0.1768	1.2	0.287934	CIPF	Control	48002	F2Z4N7_CANLF Actin alpha cardiac muscle 1 OS=Canis lupus familiaris OX=9615 GN=ACTC1 PE=3 SV=2	3930000	3740000	4730000	3770000	4120000	2990000	2500000	2340000	3050000	4370000	4710000	2330000	3550000	74	0.001	0.9539
E2R833	12	12	791.45	0.0742	0.1146	0.04654	0.073	1.3	0.437206	CIPF	Control	39248	E2R833_CANLF Leucine rich alpha-2-glycoprotein 1 OS=Canis lupus familiaris OX=9615 GN=LRG1 PE=4 SV=3	4690000	3680000	3310000	4180000	3080000	4690000	4040000	4360000	1840000	2840000	2250000	2610000	3460000	75	0.001	0.9549
A0A5F4C819;A0A5F4C2J3	14	14	795.61	0.052	0.0995	0.03247	0.0392	1.5	0.512579	Control	CIPF	78688	A0A5F4C819_CANLF Leukotriene A(4) hydrolase OS=Canis lupus familiaris OX=9615 GN=LTA4H PE=3 SV=1	1470000	2690000	4150000	1340000	3370000	3200000	4810000	4320000	2720000	5050000	4530000	3180000	3400000	76	0.001	0.9558
A0A5F4C4Q1;A0A5F4C7P9	3	3	171.57	0.8996	0.3654	0.3496	0.7849	1	0.051584	Control	CIPF	14977	A0A5F4C4Q1_CANLF Beta-2-microglobulin OS=Canis lupus familiaris OX=9615 GN=B2M PE=3 SV=1	2640000	3940000	3140000	3550000	3060000	2740000	2880000	2630000	2640000	5050000	3040000	3480000	3230000	77	0.0009	0.9567
A0A5F4C707;A0A5F4C0Y8;A0A5F4CR12;E2RKW9;J9P1X3	13	13	1006.28	0.5667	0.2918	0.2424	0.5387	1.1	0.0837147	Control	CIPF	41825	A0A5F4C707_CANLF Annexin OS=Canis lupus familiaris OX=9615 GN=ANXA2 PE=3 SV=1	2500000	3180000	4080000	2210000	3990000	2550000	4280000	2850000	2380000	2740000	3710000	4140000	3220000	78	0.0009	0.9577
F1PGY1;A0A5F4DB33;A0A5F4D8I7	19	10	1484.38	0.2992	0.2213	0.197	0.1821	1.6	0.168212	CIPF	Control	64114	F1PGY1_CANLF Heat shock protein 90 alpha family class A member 1 OS=Canis lupus familiaris OX=9615 GN=HSP90AA1 PE=4 SV=3	1670000	1750000	6950000	1980000	6680000	4490000	3240000	3670000	1150000	3200000	2140000	1380000	3190000	79	0.0009	0.9586
A0A5F4BXK6;A0A5F4CR32;A0A5K1VMM5;A0A5F4C4E7	16	16	968.14	0.0001	0.0133	0.001082	0.0008	4	0.999899	Control	CIPF	68698	A0A5F4BXK6_CANLF Carboxylic ester hydrolase OS=Canis lupus familiaris OX=9615 GN=CES5A PE=3 SV=1	940000	1550000	2250000	479000	954000	992000	4720000	6350000	5480000	4410000	4780000	3210000	3010000	80	0.0009	0.9594
F1PBL1;J9PAA1;J9P069;A0A5F4C3H7;E2QZT7;A0A5F4CSI1;F6Y478;A0A5F4BVU1;A0A5F4C5W5;A0A5F4CNB6	9	6	784.92	0.3847	0.2494	0.2944	0.3234	1.2	0.130729	CIPF	Control	27121	F1PBL1_CANLF 14_3_3 domain-containing protein OS=Canis lupus familiaris OX=9615 GN=YWHAZ PE=3 SV=3	2530000	2890000	5350000	2150000	3550000	2710000	3290000	2550000	1790000	3180000	3370000	1970000	2940000	81	0.0008	0.9603
A0A5F4CK29	13	13	950.27	0.0405	0.0882	0.04654	0.0416	1.4	0.564841	CIPF	Control	44498	A0A5F4CK29_CANLF Serpin family F member 1 OS=Canis lupus familiaris OX=9615 GN=SERPINF1 PE=3 SV=1	3610000	5200000	2540000	3160000	2360000	3870000	3300000	2590000	1960000	2370000	1790000	2410000	2930000	82	0.0008	0.9611
F1Q3Y0	5	5	370.89	0.6356	0.305	0.4091	0.5563	1.1	0.0728268	CIPF	Control	19972	F1Q3Y0_CANLF Profilin OS=Canis lupus familiaris OX=9615 GN=PFN1 PE=3 SV=2	2180000	3030000	5330000	1740000	3530000	2390000	2480000	1680000	1930000	3590000	4050000	2360000	2860000	83	0.0008	0.9619
A0A5F4CDB4;A0A5F4C378	9	9	568.19	0.5172	0.2909	0.2424	0.1966	1.8	0.0934634	CIPF	Control	26028	A0A5F4CDB4_CANLF NAD(P)H quinone dehydrogenase 1 OS=Canis lupus familiaris OX=9615 GN=NQO1 PE=4 SV=1	706000	2230000	9030000	918000	5380000	3790000	2260000	2220000	842000	2790000	2010000	1900000	2840000	84	0.0008	0.9627
E2R0T6;A0A5F4DBN0;H9GW49;A0A5F4DDK1;E2QX84;A0A5F4CYA7;F1PIC7;A0A5F4BSS2	15	12	1129.54	0.4856	0.28	0.2944	0.2535	1.5	0.100724	CIPF	Control	71082	E2R0T6_CANLF Heat shock protein family A (Hsp70) member 8 OS=Canis lupus familiaris OX=9615 GN=HSPA8 PE=3 SV=1	1370000	1740000	6550000	1200000	5330000	3970000	2770000	3040000	1010000	3110000	2280000	1400000	2810000	85	0.0008	0.9635
L7N0I7;A0A5F4BWF5;E2RFV2;A0A5F4BPS3;A0A5F4C551;A0A5F4CZP0;A0A5F4D3V5;A0A5F4CJB6	19	3	1753.39	0.377	0.2489	0.2424	0.2498	1.5	0.133579	CIPF	Control	50255	L7N0I7_CANLF Tubulin beta chain OS=Canis lupus familiaris OX=9615 GN=TUBB4B PE=3 SV=1	874000	2200000	5170000	1770000	4760000	5190000	2480000	3180000	514000	4100000	2290000	1020000	2800000	86	0.0008	0.9643
A0A5F4CHG4;A0A5F4CSD4;A0A5F4BQW9;A0A5F4CCG2;J9P7L3;A0A5F4CCY7	10	9	483.41	0.4111	0.2592	0.2944	0.5241	1.1	0.121682	Control	CIPF	22338	A0A5F4CHG4_CANLF Peroxiredoxin OS=Canis lupus familiaris OX=9615 GN=PRDX1 PE=3 SV=1	1400000	3260000	4110000	1290000	3500000	2020000	2360000	2900000	2050000	3720000	4010000	2650000	2770000	87	0.0008	0.9651
A0A5F4C3M6;A0A5F4DJJ0;A0A5F4C972	3	3	230.71	0.8874	0.3631	0.4686	0.7093	1.1	0.0519959	CIPF	Control	11021	A0A5F4C3M6_CANLF Ubiquitin B OS=Canis lupus familiaris OX=9615 GN=UBB PE=4 SV=1	1800000	2580000	4660000	1680000	3660000	2800000	3550000	2810000	1960000	2690000	3160000	1900000	2770000	88	0.0008	0.9659
A0A0A0MPD0	10	10	950.63	0.6663	0.3094	0.4091	0.8141	1.1	0.0688247	Control	CIPF	30908	A0A0A0MPD0_CANLF Triosephosphate isomerase OS=Canis lupus familiaris OX=9615 GN=TPI1 PE=3 SV=2	1310000	2830000	4920000	1280000	3080000	2190000	2750000	2620000	1610000	3310000	4340000	1900000	2680000	89	0.0008	0.9667
F1PFF2	4	4	365.44	0.7394	0.331	0.2424	0.816	1.1	0.061115	Control	CIPF	11949	F1PFF2_CANLF Protein S100 OS=Canis lupus familiaris OX=9615 GN=S100A11 PE=3 SV=3	1780000	4140000	4020000	1390000	1920000	2270000	1980000	2290000	2020000	3140000	4900000	2060000	2660000	90	0.0008	0.9674
F1PYU9;E2QS80;A0A5F4CQ05;E2R164	15	11	1118.28	0.0206	0.076	0.007576	0.104	5.4	0.697075	Control	CIPF	57821	F1PYU9_CANLF Keratin, type I cytoskeletal 10 OS=Canis lupus familiaris OX=9615 GN=KRT10 PE=3 SV=2	518000	913000	648000	651000	1730000	504000	2010000	675000	4190000	1310000	4160000	14600000	2660000	91	0.0008	0.9682
J9P028	6	6	395.97	0.0908	0.1301	0.06602	0.075	1.4	0.394707	CIPF	Control	25440	J9P028_CANLF Glutathione peroxidase OS=Canis lupus familiaris OX=9615 GN=GPX3 PE=3 SV=2	4810000	1740000	2320000	3750000	3150000	2970000	2420000	2720000	2780000	1860000	1580000	1740000	2650000	92	0.0008	0.9689
F1PGM9;A0A5F4BNP2	8	8	556.32	0.0106	0.065	0.007576	0.0133	1.4	0.806287	CIPF	Control	70558	F1PGM9_CANLF Complement component 4 binding protein alpha OS=Canis lupus familiaris OX=9615 GN=C4BPA PE=4 SV=3	2250000	2830000	2690000	3720000	3540000	3160000	2260000	1670000	2570000	2580000	1730000	2150000	2600000	93	0.0007	0.9697
P17129	12	4	932.52	0.1759	0.1772	0.197	0.1953	1.3	0.261233	Control	CIPF	41579	PSPB_CANLF Pulmonary surfactant-associated protein B (Fragment) OS=Canis lupus familiaris OX=9615 GN=SFTPB PE=1 SV=1	2000000	2890000	1010000	3530000	2500000	1480000	3890000	2410000	2310000	2820000	2680000	2750000	2520000	94	0.0007	0.9704
A0A5F4CZX9;A0A5F4DJ82	5	5	258.25	0.0214	0.077	0.007576	0.0235	1.4	0.690575	Control	CIPF	27361	A0A5F4CZX9_CANLF Phosphatidylethanolamine-binding protein 1 OS=Canis lupus familiaris OX=9615 GN=PEBP1 PE=4 SV=1	1730000	1990000	1950000	1130000	1900000	1650000	2430000	2160000	1770000	2550000	3240000	2160000	2060000	95	0.0006	0.971
F1PZA1;A0A5F4D8P8	15	15	1014.46	0.5734	0.2923	0.2424	0.3785	1.3	0.0825253	CIPF	Control	47120	F1PZA1_CANLF Isocitrate dehydrogenase [NADP] OS=Canis lupus familiaris OX=9615 GN=IDH1 PE=2 SV=1	824000	1910000	3790000	1190000	3090000	2860000	2140000	2240000	814000	2680000	1980000	1000000	2040000	96	0.0006	0.9716
A0A5F4D5S9;A0A5F4BW32;A0A5F4CZX4;A0A5F4CB93;Q28275;Q28275-2	14	14	913.31	0.5576	0.2916	0.2944	0.4277	1.2	0.0853714	CIPF	Control	276591	A0A5F4D5S9_CANLF Fibronectin OS=Canis lupus familiaris OX=9615 GN=FN1 PE=4 SV=1	2330000	1000000	2010000	2690000	3700000	1370000	1660000	1990000	2900000	1410000	900000	2120000	2010000	97	0.0006	0.9721
P81709;A0A5F4C8K2	5	5	267.95	0.0261	0.0813	0.02056	0.0302	1.7	0.653034	CIPF	Control	15025	LYSC2_CANLF Lysozyme C, spleen isozyme OS=Canis lupus familiaris OX=9615 PE=1 SV=1	1660000	2540000	3190000	2160000	3450000	1870000	849000	784000	1230000	2680000	1830000	1390000	1970000	98	0.0006	0.9727
A0A5F4CH63	3	3	243.82	0.8229	0.3477	0.4686	0.8014	1.1	0.0549998	Control	CIPF	22425	A0A5F4CH63_CANLF Ig-like domain-containing protein OS=Canis lupus familiaris OX=9615 PE=4 SV=1	1050000	1660000	980000	3380000	2130000	2040000	945000	2670000	2510000	1260000	1490000	3090000	1930000	99	0.0005	0.9732
J9NWJ5;A0A5F4BU42;P99505	6	6	353.3	0.3529	0.2417	0.2944	0.3831	1.2	0.143056	Control	CIPF	12240	J9NWJ5_CANLF Thioredoxin OS=Canis lupus familiaris OX=9615 PE=3 SV=2	1060000	2280000	2630000	961000	2070000	1530000	1940000	1620000	1440000	2220000	2990000	2080000	1900000	100	0.0005	0.9738
J9P4N4	3	3	168.91	0.8559	0.3566	0.5314	0.6456	1.1	0.0532854	CIPF	Control	14410	J9P4N4_CANLF CD59 molecule OS=Canis lupus familiaris OX=9615 GN=CD59 PE=4 SV=2	661000	1300000	3360000	719000	2150000	3870000	1900000	2210000	1400000	1800000	1090000	2140000	1880000	101	0.0005	0.9743
F1PH87	9	9	789.62	0.2181	0.1932	0.1201	0.2128	1.3	0.221578	CIPF	Control	47626	F1PH87_CANLF Serpin family A member 3 OS=Canis lupus familiaris OX=9615 GN=SERPINA3 PE=3 SV=3	3210000	1200000	2040000	2040000	1370000	2740000	620000	2840000	1670000	1070000	1370000	1780000	1830000	102	0.0005	0.9748
F2Z4P4;A0A5F4CZV0;E2QW85;J9NZ09;A0A5F4CAX8;E2R791;J9NRW9;J9P0C2;A0A5F4BWZ1;A0A5F4CNS8;F1PAG7;J9NRT6;A0A5F4CKR2;E2RJ31;J9P3R3;J9PA89;A0A5F4C0M7;E2R3K1;A0A5F4CXU8;E2RN27;J9P051;J9P830;A0A5F4BUU8;A0A5F4C6L2;E2RBU3	10	2	690.31	0.4629	0.2768	0.2944	0.509	1.2	0.106486	CIPF	Control	50451	F2Z4P4_CANLF Elongation factor 1-alpha OS=Canis lupus familiaris OX=9615 GN=EEF1A1 PE=3 SV=1	1500000	1830000	3590000	1310000	1680000	1600000	1130000	1610000	1330000	2110000	2890000	799000	1780000	103	0.0005	0.9753
E2RSH4	8	8	748.67	0.0048	0.0647	0.007576	0.0086	2.2	0.899436	CIPF	Control	88492	E2RSH4_CANLF Sushi domain containing 2 OS=Canis lupus familiaris OX=9615 GN=SUSD2 PE=4 SV=3	1750000	3160000	2200000	3400000	1080000	2520000	1190000	846000	637000	1080000	1620000	924000	1700000	104	0.0005	0.9758
F1PE09	6	6	526.89	0.3868	0.2497	0.2944	0.4476	1.2	0.129988	Control	CIPF	53244	F1PE09_CANLF 6-phosphogluconate dehydrogenase, decarboxylating OS=Canis lupus familiaris OX=9615 GN=PGD PE=3 SV=3	792000	2650000	2400000	497000	1640000	1170000	3090000	912000	1460000	2210000	2140000	1390000	1700000	105	0.0005	0.9763
A0A5F4C8G9	3	3	307.59	0.0295	0.0813	0.02056	0.0258	1.5	0.629229	CIPF	Control	53602	A0A5F4C8G9_CANLF Napsin A aspartic peptidase OS=Canis lupus familiaris OX=9615 GN=NAPSA PE=3 SV=1	1970000	2160000	1970000	2450000	1530000	1780000	2220000	1270000	586000	1240000	1370000	1170000	1640000	106	0.0005	0.9768
F1PYE3	6	6	447.99	0.0311	0.0813	0.004329	0.0287	1.7	0.618801	Control	CIPF	22809	F1PYE3_CANLF Canine mammary tumor OS=Canis lupus familiaris OX=9615 GN=HSPB1 PE=2 SV=1	836000	1620000	1510000	486000	1620000	1150000	1890000	1630000	1540000	2060000	3100000	1700000	1600000	107	0.0005	0.9772
E2QV08;F1Q1R1;A0A5F4CRJ6;A0A5F4DBT7	8	8	554.66	0.4559	0.2745	0.2944	0.4477	1.1	0.108358	Control	CIPF	36688	E2QV08_CANLF Malate dehydrogenase OS=Canis lupus familiaris OX=9615 GN=MDH1 PE=3 SV=3	946000	1610000	2090000	1200000	1770000	1430000	1690000	1580000	1250000	2160000	2050000	1300000	1590000	108	0.0005	0.9777
A0A5F4BVY6;A0A5F4C4A6	8	5	600.19	0.628	0.3047	0.3496	0.7698	1.1	0.0738924	Control	CIPF	30623	A0A5F4BVY6_CANLF Tyrosine 3-monooxygenase/tryptophan 5-monooxygenase activation protein epsilon OS=Canis lupus familiaris OX=9615 GN=YWHAE PE=3 SV=1	964000	1280000	2760000	724000	1650000	1820000	2220000	1580000	989000	2010000	1770000	1200000	1580000	109	0.0004	0.9781
A0A5F4D8N3;A0A5F4C6B5	11	11	677.71	0.1108	0.1437	0.06602	0.0861	1.4	0.353087	CIPF	Control	84111	A0A5F4D8N3_CANLF Lymphocyte cytosolic protein 1 OS=Canis lupus familiaris OX=9615 GN=LCP1 PE=4 SV=1	1910000	1340000	2430000	1660000	2820000	1020000	1100000	803000	952000	1330000	1830000	1710000	1580000	110	0.0004	0.9786
J9NYQ3	5	5	349.81	0.0384	0.0876	0.03247	0.054	1.5	0.576066	CIPF	Control	51514	J9NYQ3_CANLF Acid sphingomyelinase-like phosphodiesterase OS=Canis lupus familiaris OX=9615 GN=SMPDL3A PE=3 SV=2	1270000	1990000	1730000	2710000	1840000	1780000	956000	778000	1420000	2300000	1050000	1080000	1580000	111	0.0004	0.979
A0A5F4C6H7;A0A5F4BZA4	2	2	184.03	0.2552	0.2037	0.2424	0.1513	1.8	0.194279	CIPF	Control	38733	A0A5F4C6H7_CANLF Microfibril associated protein 4 OS=Canis lupus familiaris OX=9615 GN=MFAP4 PE=4 SV=1	2380000	4650000	789000	2320000	662000	1280000	447000	957000	1260000	1320000	1450000	1290000	1570000	112	0.0004	0.9795
Q6EIY9	11	5	549.65	0.0317	0.0815	0.01299	0.109	4.6	0.614927	Control	CIPF	63922	K2C1_CANLF Keratin, type II cytoskeletal 1 OS=Canis lupus familiaris OX=9615 GN=KRT1 PE=2 SV=1	446000	580000	652000	383000	964000	347000	1290000	536000	1420000	843000	1760000	9560000	1570000	113	0.0004	0.9799
A0A5F4DJ85;F1PL93	5	4	347.67	0.6087	0.3015	0.4091	0.6526	1.1	0.0767469	Control	CIPF	31291	A0A5F4DJ85_CANLF Rho GDP dissociation inhibitor alpha OS=Canis lupus familiaris OX=9615 GN=ARHGDIA PE=4 SV=1	1340000	1760000	2090000	903000	1590000	1080000	1320000	1300000	1260000	1950000	2100000	1420000	1510000	114	0.0004	0.9804
A0A5F4CCF4	3	3	171.92	0.6103	0.3015	0.3496	0.8989	1	0.0765018	CIPF	Control	61071	A0A5F4CCF4_CANLF CD166 antigen OS=Canis lupus familiaris OX=9615 GN=ALCAM PE=4 SV=1	1110000	1870000	1790000	1350000	1460000	1110000	1440000	738000	639000	1780000	2660000	1190000	1430000	115	0.0004	0.9808
E2RLN1	7	7	452.88	0.1425	0.1628	0.08983	0.0972	1.3	0.302079	CIPF	Control	62550	E2RLN1_CANLF Serpin family D member 1 OS=Canis lupus familiaris OX=9615 GN=SERPIND1 PE=3 SV=2	1950000	1310000	1410000	2040000	1020000	1800000	1330000	1600000	1340000	1300000	943000	1080000	1430000	116	0.0004	0.9812
J9NS29	3	3	250.47	0.8919	0.3638	0.4091	0.9094	1	0.0518374	CIPF	Control	32169	J9NS29_CANLF Cystatin domain-containing protein OS=Canis lupus familiaris OX=9615 GN=LOC607874 PE=4 SV=2	1890000	1960000	1100000	1280000	911000	1380000	1270000	849000	1270000	1860000	1110000	2000000	1410000	117	0.0004	0.9816
E2RLQ9	11	11	753.76	0.5752	0.2923	0.2424	0.4405	1.2	0.0822131	CIPF	Control	89931	E2RLQ9_CANLF Valosin containing protein OS=Canis lupus familiaris OX=9615 GN=VCP PE=3 SV=3	759000	998000	2910000	771000	2130000	1770000	1970000	1530000	673000	1680000	1050000	626000	1410000	118	0.0004	0.982
J9NZT2	4	2	229.93	0.2609	0.2062	0.1201	0.4189	1.2	0.190573	Control	CIPF	11558	J9NZT2_CANLF Ig-like domain-containing protein OS=Canis lupus familiaris OX=9615 PE=4 SV=2	1470000	981000	681000	663000	2480000	1080000	1250000	1360000	1500000	1390000	1110000	2240000	1350000	119	0.0004	0.9824
E2R761;J9P3N9;A0A5F4CDM1;J9NT18;J9NVM0;A0A5F4D316;J9JHZ0;A0A5F4C8X3;J9NSR4;A0A5F4CFT3	8	7	584.17	0.4215	0.2637	0.197	0.2971	1.3	0.118392	CIPF	Control	36884	E2R761_CANLF L-lactate dehydrogenase OS=Canis lupus familiaris OX=9615 GN=LDHB PE=3 SV=1	627000	1610000	2330000	858000	1610000	1630000	1560000	853000	480000	1190000	1710000	1020000	1290000	120	0.0004	0.9827
E2RLS3;A0A5F4D4F6	15	7	1188.39	0.3378	0.237	0.197	0.2077	1.6	0.149503	CIPF	Control	83527	E2RLS3_CANLF Heat shock protein 90 alpha family class B member 1 OS=Canis lupus familiaris OX=9615 GN=HSP90AB1 PE=3 SV=2	655000	649000	2510000	647000	2640000	1640000	1100000	1410000	315000	1250000	935000	574000	1190000	121	0.0003	0.9831
F1PGS2	9	9	631.03	0.0077	0.0647	0.002165	0.1073	6.5	0.84896	CIPF	Control	56501	F1PGS2_CANLF Fibrinogen beta chain OS=Canis lupus familiaris OX=9615 GN=FGB PE=4 SV=2	888000	488000	1680000	865000	7640000	710000	562000	268000	311000	302000	263000	177000	1180000	122	0.0003	0.9834
J9P0D4;A0A5F4DAX5	2	2	143.83	0.1143	0.1462	0.06602	0.1278	1.7	0.34663	Control	CIPF	17005	J9P0D4_CANLF Ig-like domain-containing protein OS=Canis lupus familiaris OX=9615 PE=4 SV=2	778000	999000	510000	665000	1840000	432000	830000	959000	2400000	1420000	734000	2450000	1170000	123	0.0003	0.9837
P05124;A0A5F4CWJ7	6	6	615.15	0.2412	0.2004	0.2944	0.1435	1.6	0.20395	CIPF	Control	42960	KCRB_CANLF Creatine kinase B-type OS=Canis lupus familiaris OX=9615 GN=CKB PE=1 SV=1	692000	935000	2860000	560000	2080000	1570000	1200000	984000	308000	1140000	947000	704000	1170000	124	0.0003	0.9841
F1PNH6;A0A5F4D1K0	8	8	614.93	0.0471	0.0955	0.03247	0.0799	1.6	0.533474	Control	CIPF	52904	F1PNH6_CANLF Selenium binding protein 1 OS=Canis lupus familiaris OX=9615 GN=SELENBP1 PE=4 SV=3	571000	1800000	1090000	539000	694000	666000	1140000	1160000	1060000	2090000	1970000	1080000	1160000	125	0.0003	0.9844
F1PTZ5;Q28284;A0A5F4C571	3	3	297.05	0.9886	0.3861	0.5314	0.843	1	0.0500201	Control	CIPF	86164	F1PTZ5_CANLF CD44 antigen OS=Canis lupus familiaris OX=9615 GN=CD44 PE=4 SV=3	1000000	972000	891000	1550000	1390000	875000	1090000	574000	851000	1250000	1300000	1860000	1130000	126	0.0003	0.9847
A0A5F4C586	4	4	299.29	0.2697	0.2076	0.2424	0.2739	1.2	0.18501	Control	CIPF	18251	A0A5F4C586_CANLF Transthyretin OS=Canis lupus familiaris OX=9615 GN=TTR PE=3 SV=1	504000	928000	1260000	1450000	635000	1290000	945000	1110000	1280000	1310000	1880000	899000	1120000	127	0.0003	0.985
A0A5F4CWK7	3	2	202.8	0.3483	0.2414	0.197	0.6116	1.2	0.14498	Control	CIPF	10723	A0A5F4CWK7_CANLF Ig-like domain-containing protein OS=Canis lupus familiaris OX=9615 PE=4 SV=1	849000	1230000	397000	526000	2610000	456000	998000	966000	971000	1000000	796000	2580000	1110000	128	0.0003	0.9854
F1PBL4	12	12	734.54	0.011	0.065	0.004329	0.1123	6.3	0.800753	CIPF	Control	95531	F1PBL4_CANLF Fibrinogen alpha chain OS=Canis lupus familiaris OX=9615 GN=FGA PE=4 SV=2	860000	365000	1460000	781000	6870000	739000	543000	169000	490000	237000	191000	132000	1070000	129	0.0003	0.9857
A0A5F4CAF2	7	6	503.54	0.3005	0.2213	0.2944	0.2772	1.7	0.167545	Control	CIPF	61096	A0A5F4CAF2_CANLF BPI fold containing family B member 1 OS=Canis lupus familiaris OX=9615 GN=BPIFB1 PE=4 SV=1	977000	343000	1280000	177000	1420000	632000	462000	595000	1060000	3620000	850000	1420000	1070000	130	0.0003	0.986
E2QY46;A0A5F4DG67	7	7	535.88	0.5092	0.2885	0.1548	0.3951	1.2	0.0952282	Control	CIPF	24158	E2QY46_CANLF Dicarbonyl and L-xylulose reductase OS=Canis lupus familiaris OX=9615 GN=DCXR PE=4 SV=2	400000	978000	1370000	497000	1080000	1280000	1730000	1580000	512000	1290000	1160000	592000	1040000	131	0.0003	0.9863
J9P5F0;A0A5F4D4Z6	7	7	623.55	0.8012	0.3459	0.5314	0.6339	1.1	0.0563357	CIPF	Control	28232	J9P5F0_CANLF Rho GTPase activating protein 45 OS=Canis lupus familiaris OX=9615 GN=ARHGAP45 PE=3 SV=2	1140000	1980000	702000	771000	553000	1400000	1440000	494000	914000	1160000	803000	1060000	1030000	132	0.0003	0.9866
A0A5F4BZQ1;A0A5F4C9K2	4	4	368.87	0.5192	0.2909	0.3496	0.7396	1.1	0.0930465	Control	CIPF	164763	A0A5F4BZQ1_CANLF Deleted in malignant brain tumors 1 OS=Canis lupus familiaris OX=9615 GN=DMBT1 PE=4 SV=1	277000	1170000	884000	308000	1860000	962000	521000	1030000	951000	1540000	623000	1330000	955000	133	0.0003	0.9868
F1P8G0;P12800	10	10	520.88	0.0322	0.0816	0.007576	0.1076	2.9	0.61176	CIPF	Control	50027	F1P8G0_CANLF Fibrinogen gamma chain OS=Canis lupus familiaris OX=9615 GN=FGG PE=4 SV=2	788000	474000	1240000	901000	4050000	705000	612000	632000	543000	403000	361000	284000	916000	134	0.0003	0.9871
E2R5B9;A0A5F4CDZ6	11	10	792.44	0.5207	0.2909	0.2944	0.6132	1.2	0.0927236	CIPF	Control	27317	E2R5B9_CANLF Glutathione S-transferase OS=Canis lupus familiaris OX=9615 GN=GSTM3 PE=3 SV=1	332000	655000	1870000	546000	968000	1570000	1550000	818000	154000	1600000	489000	356000	909000	135	0.0003	0.9873
A0A5F4C2I1	2	2	208.93	0.1581	0.1708	0.197	0.1468	1.4	0.28173	Control	CIPF	11252	A0A5F4C2I1_CANLF Cystatin B OS=Canis lupus familiaris OX=9615 GN=CSTB PE=4 SV=1	636000	1120000	966000	552000	933000	424000	678000	816000	904000	1240000	1700000	929000	908000	136	0.0003	0.9876
E2R002;A0A5F4C9B6	4	4	221.58	0.3737	0.2489	0.3496	0.6098	1.2	0.134823	Control	CIPF	35937	E2R002_CANLF Prostaglandin reductase 1 OS=Canis lupus familiaris OX=9615 GN=PTGR1 PE=4 SV=2	293000	1030000	1750000	202000	781000	858000	1160000	764000	551000	1440000	945000	803000	881000	137	0.0003	0.9879
J9P8S3;E2R5P5;A0A5F4D1P9;F1P7C2	4	3	180.54	0.956	0.3788	0.4686	0.8173	1.1	0.0503027	CIPF	Control	19331	J9P8S3_CANLF S100 calcium binding protein A8 OS=Canis lupus familiaris OX=9615 GN=S100A8 PE=3 SV=2	598000	848000	1420000	385000	1390000	719000	892000	633000	546000	867000	1280000	878000	871000	138	0.0002	0.9881
F1PWQ0	6	4	477.53	0.6322	0.305	0.4686	0.4979	1.2	0.0733038	CIPF	Control	51044	F1PWQ0_CANLF Rab GDP dissociation inhibitor OS=Canis lupus familiaris OX=9615 GN=GDI1 PE=3 SV=2	527000	734000	1630000	468000	944000	1040000	592000	708000	476000	1140000	1050000	599000	826000	139	0.0002	0.9883
A0A5F4C451;A0A5F4C172	2	2	98.75	0.9052	0.3658	0.4686	0.7981	1.1	0.0514092	CIPF	Control	10872	A0A5F4C451_CANLF Ig-like domain-containing protein OS=Canis lupus familiaris OX=9615 PE=4 SV=1	1410000	1230000	273000	567000	1280000	360000	530000	393000	1010000	530000	483000	1740000	817000	140	0.0002	0.9886
F1P778	2	2	77.98	0.2014	0.1876	0.08983	0.1865	1.3	0.235977	Control	CIPF	10584	F1P778_CANLF S100 calcium binding protein P OS=Canis lupus familiaris OX=9615 GN=S100P PE=4 SV=3	473000	786000	1070000	292000	906000	554000	1080000	651000	581000	1290000	1110000	698000	791000	141	0.0002	0.9888
A0A5F4CN31;A0A5F4C8Y1	8	8	632	0.6911	0.3176	0.3496	0.2584	1.5	0.0659425	CIPF	Control	60255	A0A5F4CN31_CANLF Glucose-6-phosphate isomerase OS=Canis lupus familiaris OX=9615 GN=GPI PE=3 SV=1	290000	738000	2050000	185000	1560000	807000	646000	599000	366000	858000	750000	413000	772000	142	0.0002	0.989
F1PUR5	5	5	342.57	0.3478	0.2414	0.2424	0.4926	1.3	0.145196	Control	CIPF	19913	F1PUR5_CANLF Anterior gradient 2, protein disulphide isomerase family member OS=Canis lupus familiaris OX=9615 GN=AGR2 PE=4 SV=2	295000	189000	1500000	77200	1020000	746000	1450000	709000	435000	1770000	379000	395000	747000	143	0.0002	0.9892
G1K268	10	3	663.26	0.045	0.0935	0.06602	0.0422	1.6	0.543221	Control	CIPF	77254	G1K268_CANLF Uncharacterized protein OS=Canis lupus familiaris OX=9615 PE=3 SV=2	277000	715000	1080000	312000	540000	527000	964000	1000000	517000	996000	1170000	863000	747000	144	0.0002	0.9894
F1PKI4;A0A5F4CMF0;A0A5F4DAI8;F1PTB9	4	4	277.35	0.635	0.305	0.4686	0.5702	1.1	0.0729143	CIPF	Control	27345	F1PKI4_CANLF Chloride intracellular channel protein OS=Canis lupus familiaris OX=9615 GN=CLIC1 PE=3 SV=2	529000	717000	1480000	524000	580000	867000	1080000	559000	376000	771000	812000	541000	736000	145	0.0002	0.9897
A0A5F4DBZ0;A0A5F4C6L9	7	7	412.63	0.9193	0.368	0.5314	0.8239	1.1	0.0510209	CIPF	Control	43868	A0A5F4DBZ0_CANLF Phosphoglycerate kinase OS=Canis lupus familiaris OX=9615 GN=PGK1 PE=3 SV=1	452000	794000	1330000	408000	875000	546000	825000	500000	451000	802000	1140000	473000	716000	146	0.0002	0.9899
F1PFI3;A0A5F4DI93;A0A5F4C231	5	5	318.98	0.3845	0.2494	0.1201	0.1624	1.6	0.13082	CIPF	Control	17744	F1PFI3_CANLF Redoxin domain-containing protein OS=Canis lupus familiaris OX=9615 GN=PRDX5 PE=4 SV=3	158000	877000	1360000	515000	1270000	1010000	495000	564000	214000	954000	829000	285000	711000	147	0.0002	0.9901
A0A5F4C2H3;A0A5F4CRE1;A0A5F4BPM6;A0A5F4CI25	7	6	500.89	0.2444	0.2017	0.1201	0.31	1.2	0.20167	Control	CIPF	223234	A0A5F4C2H3_CANLF Myosin-9 OS=Canis lupus familiaris OX=9615 GN=MYH9 PE=3 SV=1	428000	860000	1040000	426000	539000	400000	758000	578000	556000	738000	1090000	755000	681000	148	0.0002	0.9903
A0A5F4CIV1;A0A5F4CRW3	5	4	330.59	0.6639	0.3094	0.4091	0.9138	1	0.0691286	Control	CIPF	39594	A0A5F4CIV1_CANLF Transaldolase OS=Canis lupus familiaris OX=9615 GN=LOC475937 PE=3 SV=1	214000	376000	1120000	179000	1220000	843000	1180000	765000	259000	920000	490000	474000	670000	149	0.0002	0.9904
A0A5F4BVD8;A0A5F4BVZ3;A0A5F4D6M5;A0A5F4CW44	6	6	415.54	0.0143	0.0691	0.01299	0.0291	2.2	0.759926	CIPF	Control	100548	A0A5F4BVD8_CANLF Inter-alpha-trypsin inhibitor heavy chain 1 OS=Canis lupus familiaris OX=9615 GN=ITIH1 PE=4 SV=1	1700000	623000	680000	1050000	781000	678000	372000	562000	785000	396000	259000	145000	669000	150	0.0002	0.9906
A0A5F4BUS4;E2RSF6	2	2	215.98	0.2149	0.1929	0.1548	0.1759	1.3	0.224222	Control	CIPF	9908	A0A5F4BUS4_CANLF Uncharacterized protein OS=Canis lupus familiaris OX=9615 GN=ARL17A PE=3 SV=1	429000	627000	927000	363000	532000	616000	893000	595000	427000	873000	1110000	631000	669000	151	0.0002	0.9908
E2QS13;A0A5F4D8K7;A0A5F4D715	5	5	391.77	0.4529	0.2738	0.2944	0.5251	1.2	0.109189	Control	CIPF	20170	E2QS13_CANLF Parkinsonism associated deglycase OS=Canis lupus familiaris OX=9615 GN=PARK7 PE=4 SV=1	249000	684000	1080000	296000	742000	670000	827000	674000	472000	982000	912000	417000	667000	152	0.0002	0.991
A0A5S6DAH6;A0A5F4BNM6	4	4	271.08	0.4816	0.2795	0.08983	0.3192	1.1	0.101686	CIPF	Control	92783	A0A5S6DAH6_CANLF Cadherin-1 OS=Canis lupus familiaris OX=9615 GN=CDH1 PE=4 SV=1	791000	778000	636000	790000	358000	685000	502000	657000	414000	622000	617000	744000	633000	153	0.0002	0.9912
E2QZ50;A0A5F4DER2;A0A5F4CE82	6	6	460.84	0.5808	0.2923	0.2944	0.4289	1.2	0.0812424	CIPF	Control	51764	E2QZ50_CANLF Adenylyl cyclase-associated protein OS=Canis lupus familiaris OX=9615 GN=CAP1 PE=3 SV=1	379000	554000	1350000	366000	954000	529000	605000	526000	334000	677000	850000	352000	623000	154	0.0002	0.9914
F1Q1K9	4	4	239.88	0.3225	0.2302	0.1201	0.1751	1.3	0.156525	CIPF	Control	64326	F1Q1K9_CANLF Hyaluronan binding protein 2 OS=Canis lupus familiaris OX=9615 GN=HABP2 PE=3 SV=3	1110000	835000	342000	692000	398000	874000	482000	588000	672000	544000	581000	327000	620000	155	0.0002	0.9915
A0A5F4C876;E2RT39	6	6	329.59	0.0555	0.1016	0.04654	0.0428	1.7	0.499169	CIPF	Control	193261	A0A5F4C876_CANLF Maltase-glucoamylase OS=Canis lupus familiaris OX=9615 GN=MGAM PE=4 SV=1	1110000	371000	459000	1010000	1030000	687000	578000	283000	702000	500000	267000	345000	612000	156	0.0002	0.9917
F1P6Y7	3	3	242.97	0.3158	0.2264	0.3496	0.1432	2.4	0.15977	CIPF	Control	19129	F1P6Y7_CANLF Tubulin polymerization promoting protein family member 3 OS=Canis lupus familiaris OX=9615 GN=TPPP3 PE=4 SV=2	150000	260000	2190000	217000	1330000	846000	364000	366000	119000	524000	391000	283000	587000	157	0.0002	0.9919
F6XRY2	6	6	341.69	0.4771	0.2795	0.3496	0.4628	1.1	0.102817	CIPF	Control	96248	F6XRY2_CANLF Eukaryotic translation elongation factor 2 OS=Canis lupus familiaris OX=9615 GN=EEF2 PE=4 SV=1	481000	698000	843000	495000	607000	486000	546000	531000	408000	650000	740000	392000	573000	158	0.0002	0.9921
A0A5F4CWI4	2	2	136.64	0.1424	0.1628	0.2424	0.1816	1.8	0.302252	Control	CIPF	46159	A0A5F4CWI4_CANLF Hyaluronidase OS=Canis lupus familiaris OX=9615 GN=HYAL1 PE=3 SV=1	507000	256000	722000	104000	261000	578000	542000	476000	541000	1980000	398000	491000	571000	159	0.0002	0.9922
A0A5F4CR45;A0A5F4CC65	7	6	369.51	0.4094	0.2592	0.197	0.4454	1.1	0.122243	CIPF	Control	83823	A0A5F4CR45_CANLF Complement C2 OS=Canis lupus familiaris OX=9615 GN=C2 PE=3 SV=1	560000	473000	441000	685000	691000	659000	800000	621000	405000	500000	399000	446000	557000	160	0.0002	0.9924
F1PKW7	6	3	403.78	0.4249	0.2649	0.08983	0.5076	1.1	0.117313	Control	CIPF	28149	F1PKW7_CANLF Tyrosine 3-monooxygenase/tryptophan 5-monooxygenase activation protein beta OS=Canis lupus familiaris OX=9615 GN=YWHAB PE=3 SV=3	416000	594000	870000	373000	440000	452000	643000	453000	467000	654000	773000	502000	553000	161	0.0002	0.9925
A0A5F4CS27;A0A5F4CX47	3	3	166.86	0.1228	0.1496	0.06602	0.1305	1.4	0.332117	Control	CIPF	25018	A0A5F4CS27_CANLF Abhydrolase domain containing 14B OS=Canis lupus familiaris OX=9615 GN=ABHD14B PE=4 SV=1	251000	661000	754000	205000	431000	438000	623000	519000	439000	862000	905000	510000	550000	162	0.0002	0.9927
A0A5F4CY03;J9NV76	2	2	106.84	0.6944	0.3179	0.4091	0.7598	1.1	0.0655734	CIPF	Control	28322	A0A5F4CY03_CANLF Uncharacterized protein OS=Canis lupus familiaris OX=9615 GN=MYL12B PE=4 SV=1	611000	487000	370000	155000	1680000	178000	825000	698000	349000	344000	355000	539000	549000	163	0.0002	0.9928
E2RT65;A0A5F4CY32	3	3	197.61	0.6361	0.305	0.4091	0.9743	1	0.0727516	Control	CIPF	28918	E2RT65_CANLF Phosphoglycerate mutase OS=Canis lupus familiaris OX=9615 GN=PGAM1 PE=3 SV=2	207000	570000	1010000	245000	739000	472000	597000	576000	348000	617000	674000	454000	542000	164	0.0002	0.993
J9NUI6;E2R796	3	3	264.88	0.062	0.1037	0.02056	0.0493	1.4	0.475326	CIPF	Control	39744	J9NUI6_CANLF Alpha-1-microglobulin/bikunin precursor OS=Canis lupus familiaris OX=9615 GN=AMBP PE=4 SV=1	827000	662000	547000	542000	432000	684000	514000	415000	620000	490000	236000	397000	531000	165	0.0002	0.9931
A0A5F4CBM2;A0A5F4CTJ2;A0A5F4D441;A0A5F4D8E2;A0A5F4DIE2;F1PUW6;J9P1U5	7	6	456.08	0.2167	0.1929	0.1548	0.1829	1.3	0.222769	CIPF	Control	43500	A0A5F4CBM2_CANLF L-lactate dehydrogenase OS=Canis lupus familiaris OX=9615 GN=LDHA PE=3 SV=1	439000	632000	878000	368000	864000	435000	516000	324000	306000	479000	708000	400000	529000	166	0.0002	0.9933
E2RE76	11	3	819.34	0.9862	0.3861	0.4686	0.513	1.2	0.0500295	CIPF	Control	42624	APOA4_CANLF Apolipoprotein A-IV OS=Canis lupus familiaris OX=9615 GN=APOA4 PE=3 SV=2	1250000	604000	262000	695000	386000	177000	700000	414000	424000	336000	468000	472000	516000	167	0.0001	0.9934
A0A5F4CHX5	6	6	434.69	0.1457	0.1642	0.08983	0.1287	1.5	0.297708	CIPF	Control	106264	A0A5F4CHX5_CANLF Aminopeptidase OS=Canis lupus familiaris OX=9615 GN=ANPEP PE=3 SV=1	545000	640000	384000	1070000	821000	286000	595000	251000	276000	229000	667000	407000	514000	168	0.0001	0.9936
A0A5F4C979	2	2	68.22	0.0164	0.0703	0.01299	0.0583	2.5	0.737481	Control	CIPF	11310	A0A5F4C979_CANLF Trefoil factor 1 OS=Canis lupus familiaris OX=9615 GN=TFF1 PE=4 SV=1	185000	147000	675000	187000	139000	367000	610000	378000	415000	1630000	481000	757000	498000	169	0.0001	0.9937
F6XY66;A0A5F4CI09	2	2	110.92	0.7862	0.3444	0.4686	0.6685	1	0.057361	CIPF	Control	22096	F6XY66_CANLF Transforming protein RhoA OS=Canis lupus familiaris OX=9615 GN=RHOA PE=4 SV=1	406000	436000	567000	550000	365000	507000	413000	459000	419000	447000	529000	475000	464000	170	0.0001	0.9939
E2R416	5	5	324.68	0.0016	0.0524	0.004329	0.0149	2.5	0.969941	CIPF	Control	38665	E2R416_CANLF Lumican OS=Canis lupus familiaris OX=9615 GN=LUM PE=4 SV=1	1150000	777000	295000	576000	501000	576000	265000	299000	240000	257000	300000	202000	453000	171	0.0001	0.994
E2RAL0	4	4	270.13	0.0041	0.0647	0.004329	0.0281	2.3	0.913853	CIPF	Control	22874	E2RAL0_CANLF Rho GDP dissociation inhibitor beta OS=Canis lupus familiaris OX=9615 GN=ARHGDIB PE=4 SV=1	533000	442000	1220000	386000	809000	417000	212000	203000	263000	246000	429000	271000	453000	172	0.0001	0.9941
A0A5F4D0B9;A0A5F4D238	4	4	271.41	0.0696	0.11	0.04654	0.0944	1.4	0.450765	Control	CIPF	59815	A0A5F4D0B9_CANLF EGF containing fibulin extracellular matrix protein 1 OS=Canis lupus familiaris OX=9615 GN=EFEMP1 PE=4 SV=1	398000	699000	352000	247000	276000	265000	421000	368000	630000	653000	436000	640000	449000	173	0.0001	0.9943
A0A5S6CZL3	12	4	972.06	0.2372	0.2	0.2424	0.1379	2.3	0.206859	CIPF	Control	45989	A0A5S6CZL3_CANLF Apolipoprotein A-IV OS=Canis lupus familiaris OX=9615 GN=APOA4 PE=3 SV=1	1600000	481000	228000	1020000	275000	124000	383000	261000	314000	187000	314000	137000	444000	174	0.0001	0.9944
A0A5F4BSL9	3	2	179.22	0.2715	0.2076	0.197	0.1791	1.7	0.183916	CIPF	Control	12440	A0A5F4BSL9_CANLF Uncharacterized protein OS=Canis lupus familiaris OX=9615 PE=4 SV=1	225000	253000	1030000	231000	895000	570000	515000	466000	135000	385000	277000	151000	428000	175	0.0001	0.9945
A0A5S6DGY4;Q29476	4	4	161.75	0.018	0.0747	0.02056	0.0228	2.1	0.721788	Control	CIPF	40034	A0A5S6DGY4_CANLF Sulfotransferase OS=Canis lupus familiaris OX=9615 GN=SULT1A1 PE=3 SV=1	248000	591000	440000	86600	119000	110000	441000	417000	453000	682000	854000	525000	414000	176	0.0001	0.9946
E2RPB8	2	2	114.37	0.5686	0.2918	0.4686	0.5784	1.1	0.0833778	Control	CIPF	16609	E2RPB8_CANLF C-type lectin domain family 3 member B OS=Canis lupus familiaris OX=9615 GN=CLEC3B PE=4 SV=3	506000	383000	409000	202000	385000	506000	444000	519000	351000	338000	366000	553000	414000	177	0.0001	0.9947
F1PG39	3	3	216.25	0.2501	0.2017	0.1201	0.418	1.3	0.19772	CIPF	Control	107307	F1PG39_CANLF Inter-alpha-trypsin inhibitor heavy chain 2 OS=Canis lupus familiaris OX=9615 GN=ITIH2 PE=4 SV=3	818000	324000	319000	357000	541000	351000	280000	382000	856000	269000	83700	222000	400000	178	0.0001	0.9949
F1PK29	4	4	254.08	0.1761	0.1772	0.1201	0.2278	1.3	0.261064	CIPF	Control	29288	F1PK29_CANLF Ribonuclease/angiogenin inhibitor 1 OS=Canis lupus familiaris OX=9615 GN=RNH1 PE=4 SV=3	380000	673000	561000	319000	435000	293000	216000	356000	183000	389000	648000	203000	388000	179	0.0001	0.995
F1PW10	6	6	433.28	0.0012	0.0524	0.001082	0.0108	2.6	0.978706	CIPF	Control	70222	F1PW10_CANLF Transforming growth factor beta induced OS=Canis lupus familiaris OX=9615 GN=TGFBI PE=4 SV=3	620000	525000	447000	962000	321000	390000	187000	121000	158000	207000	306000	274000	377000	180	0.0001	0.9951
A0A5F4BNM9	3	3	184.34	0.2502	0.2017	0.1548	0.1498	1.3	0.197651	Control	CIPF	15122	A0A5F4BNM9_CANLF Galectin OS=Canis lupus familiaris OX=9615 GN=LGALS1 PE=2 SV=1	331000	277000	394000	336000	343000	306000	367000	230000	325000	455000	647000	488000	375000	181	0.0001	0.9952
E2R0H6	3	3	150.33	0.6177	0.3024	0.4091	0.4981	1.4	0.0753819	Control	CIPF	17059	E2R0H6_CANLF Prolactin induced protein OS=Canis lupus familiaris OX=9615 GN=PIP PE=4 SV=2	301000	664000	372000	25000	229000	264000	241000	99800	208000	531000	194000	1360000	374000	182	0.0001	0.9953
J9PAQ5	4	3	389.8	0.0005	0.0392	0.001082	0.0249	19.6	0.995075	CIPF	Control	10498	J9PAQ5_CANLF Protein S100 OS=Canis lupus familiaris OX=9615 GN=S100A12 PE=3 SV=1	65900	1060000	892000	226000	1580000	381000	19100	29200	21500	42500	65300	37600	368000	183	0.0001	0.9954
A0A5F4CSP7	3	2	173.24	0.5399	0.2912	0.3496	0.4051	1.6	0.0887811	Control	CIPF	18302	A0A5F4CSP7_CANLF Ig-like domain-containing protein OS=Canis lupus familiaris OX=9615 PE=4 SV=1	192000	382000	149000	645000	131000	193000	125000	173000	408000	326000	221000	1460000	367000	184	0.0001	0.9955
A0A5F4CZ54;A0A5F4D2B3	4	4	314.42	0.9231	0.368	0.4091	0.6673	1.1	0.0509255	CIPF	Control	36299	A0A5F4CZ54_CANLF Annexin OS=Canis lupus familiaris OX=9615 GN=ANXA4 PE=3 SV=1	122000	348000	756000	185000	474000	404000	394000	328000	253000	268000	509000	303000	362000	185	0.0001	0.9956
F1PHS2;A0A5F4CDF8	4	3	200.67	0.5393	0.2912	0.3496	0.4552	1.1	0.0888922	CIPF	Control	45618	F1PHS2_CANLF Serpin family A member 11 OS=Canis lupus familiaris OX=9615 GN=SERPINA11 PE=3 SV=2	437000	211000	345000	507000	288000	501000	284000	507000	403000	304000	223000	293000	359000	186	0.0001	0.9957
A0A5F4BZE9;A0A5F4CMQ4;A0A5F4D6M3	2	2	157.48	0.0303	0.0813	0.02056	0.0583	1.8	0.624085	Control	CIPF	23838	A0A5F4BZE9_CANLF Glutathione S-transferase omega 1 OS=Canis lupus familiaris OX=9615 GN=GSTO1 PE=3 SV=1	174000	614000	310000	103000	160000	83300	387000	324000	325000	422000	699000	506000	342000	187	0.0001	0.9958
E2RFV9	5	5	313.75	0.0265	0.0813	0.01299	0.0331	1.4	0.650515	CIPF	Control	64991	E2RFV9_CANLF Complement C9 OS=Canis lupus familiaris OX=9615 GN=C9 PE=4 SV=3	558000	440000	343000	423000	280000	339000	267000	404000	286000	227000	230000	273000	339000	188	0.0001	0.9959
A0A5F4C5C9;A0A5F4CHT9	3	3	167.66	0.0111	0.065	0.007576	0.0312	2.1	0.800015	CIPF	Control	52993	A0A5F4C5C9_CANLF Serpin family G member 1 OS=Canis lupus familiaris OX=9615 GN=SERPING1 PE=3 SV=1	879000	396000	289000	438000	325000	422000	292000	361000	200000	212000	123000	114000	338000	189	0.0001	0.996
E2REU6	2	2	67.34	0.0253	0.0813	0.01299	0.0996	4.6	0.658844	Control	CIPF	48209	E2REU6_CANLF IF rod domain-containing protein OS=Canis lupus familiaris OX=9615 GN=KRT18 PE=3 SV=3	76500	114000	161000	76700	243000	47100	562000	84900	288000	229000	400000	1740000	335000	190	0.0001	0.9961
A0A5F4CZM1	3	3	170.72	0.1547	0.1683	0.1201	0.1018	1.2	0.28591	Control	CIPF	79834	A0A5F4CZM1_CANLF Sulfhydryl oxidase OS=Canis lupus familiaris OX=9615 GN=QSOX1 PE=4 SV=1	340000	289000	250000	320000	325000	326000	285000	404000	371000	405000	270000	410000	333000	191	0.0001	0.9962
A0A5F4CVS6;A0A5F4BP30;A0A5F4C0T4	5	5	378.47	0.0224	0.0789	0.01299	0.0767	3.9	0.682003	CIPF	Control	38080	A0A5F4CVS6_CANLF Annexin OS=Canis lupus familiaris OX=9615 GN=ANXA8L1 PE=3 SV=1	134000	253000	1440000	193000	429000	712000	313000	130000	73100	168000	67000	70900	332000	192	0.0001	0.9963
A0A5F4C4W3;A0A5F4C740	9	2	874.15	0.3564	0.2417	0.2424	0.2309	1.3	0.141596	CIPF	Control	41628	A0A5F4C4W3_CANLF Uncharacterized protein OS=Canis lupus familiaris OX=9615 PE=3 SV=1	184000	385000	609000	217000	477000	359000	360000	244000	161000	335000	390000	224000	329000	193	0.0001	0.9964
A0A5F4CIE3;A0A5F4BTN3	2	2	160.58	0.8864	0.3631	0.4686	0.6718	1.3	0.0520306	CIPF	Control	14111	A0A5F4CIE3_CANLF Histone H2A OS=Canis lupus familiaris OX=9615 GN=H2AC15 PE=3 SV=1	31600	101000	782000	60300	954000	210000	325000	49100	110000	107000	566000	526000	319000	194	0.0001	0.9965
Q9TSX8;E2QYS4	2	2	101.02	0.4716	0.2795	0.2424	0.5829	1.1	0.104204	Control	CIPF	58136	VNN1_CANLF Pantetheinase OS=Canis lupus familiaris OX=9615 GN=VNN1 PE=2 SV=1	179000	540000	267000	324000	124000	320000	528000	257000	204000	322000	345000	327000	311000	195	0.0001	0.9965
F6UYJ9	2	2	129.13	0.5258	0.2909	0.4091	0.5673	1.1	0.0916503	CIPF	Control	48322	F6UYJ9_CANLF Calreticulin OS=Canis lupus familiaris OX=9615 GN=CALR PE=3 SV=2	244000	301000	443000	270000	467000	224000	343000	299000	170000	471000	281000	178000	308000	196	0.0001	0.9966
A0A5F4CPH1;A0A5F4BQ34	3	3	244.04	0.4017	0.2573	0.197	0.2524	1.3	0.124805	CIPF	Control	74472	A0A5F4CPH1_CANLF Uncharacterized protein OS=Canis lupus familiaris OX=9615 GN=CANT1 PE=4 SV=1	600000	320000	202000	330000	424000	168000	300000	201000	257000	313000	176000	337000	302000	197	0.0001	0.9967
F1PP40;A0A5F4BSY1	2	2	176.33	0.8631	0.3568	0.4686	0.7651	1.1	0.0529626	Control	CIPF	23348	F1PP40_CANLF Cysteine rich protein 2 OS=Canis lupus familiaris OX=9615 GN=CRIP2 PE=4 SV=2	194000	490000	540000	155000	133000	184000	155000	418000	188000	317000	706000	106000	299000	198	0.0001	0.9968
F1Q0Z4	2	2	111.6	0.0266	0.0813	0.02056	0.0388	1.8	0.64934	Control	CIPF	22018	F1Q0Z4_CANLF Glutathione peroxidase OS=Canis lupus familiaris OX=9615 GN=GPX2 PE=3 SV=3	204000	126000	391000	131000	248000	172000	571000	287000	283000	558000	233000	345000	296000	199	0.0001	0.9969
J9P1G2;A0A5F4DBY9	2	2	154.99	0.0084	0.0647	0.001082	0.0128	2	0.838215	CIPF	Control	26507	J9P1G2_CANLF Adiponectin A OS=Canis lupus familiaris OX=9615 GN=C1QB PE=4 SV=1	296000	386000	321000	341000	338000	613000	246000	70300	200000	227000	234000	185000	288000	200	0.0001	0.997
E2RMF9	4	4	197.95	0.8697	0.3577	0.5314	0.9693	1	0.0526774	Control	CIPF	56626	E2RMF9_CANLF Serpin family A member 5 OS=Canis lupus familiaris OX=9615 GN=SERPINA5 PE=3 SV=2	426000	49300	404000	230000	156000	396000	83500	546000	306000	255000	157000	337000	279000	201	0.0001	0.997
Q6WIT9;A0A5F4DA28	4	4	265.81	0.921	0.368	0.5314	0.9775	1	0.050978	CIPF	Control	24651	HPRT_CANLF Hypoxanthine-guanine phosphoribosyltransferase OS=Canis lupus familiaris OX=9615 GN=HPRT1 PE=2 SV=3	60900	191000	496000	75100	487000	328000	714000	205000	99900	307000	181000	113000	271000	202	0.0001	0.9971
A0A5F4CB36	4	4	187.89	0.1176	0.1462	0.1201	0.4889	1.4	0.340836	Control	CIPF	38413	A0A5F4CB36_CANLF Uncharacterized protein OS=Canis lupus familiaris OX=9615 GN=LOC100856515 PE=3 SV=1	138000	796000	307000	55100	22900	55100	230000	287000	212000	450000	478000	224000	271000	203	0.0001	0.9972
A0A5F4C3K4;A0A5F4BWD8	3	3	276.02	0.5508	0.2916	0.5314	0.8437	1	0.0866551	Control	CIPF	47105	A0A5F4C3K4_CANLF Annexin OS=Canis lupus familiaris OX=9615 GN=ANXA3 PE=3 SV=1	102000	376000	454000	67500	294000	252000	225000	231000	166000	310000	416000	272000	264000	204	0.0001	0.9973
E2RJE4	2	2	127.84	0.566	0.2918	0.3496	0.6295	1.1	0.0838414	CIPF	Control	16433	E2RJE4_CANLF Cystatin E/M OS=Canis lupus familiaris OX=9615 GN=CST6 PE=3 SV=1	281000	312000	326000	186000	194000	332000	211000	198000	187000	441000	240000	228000	261000	205	0.0001	0.9974
A0A5F4C9Y6;A0A5F4CAZ9	2	2	219.22	0.4915	0.2814	0.4091	0.5029	1.2	0.0992978	Control	CIPF	14011	A0A5F4C9Y6_CANLF Uncharacterized protein OS=Canis lupus familiaris OX=9615 GN=PTMA PE=4 SV=1	121000	106000	395000	135000	376000	268000	383000	326000	100000	340000	309000	204000	255000	206	0.0001	0.9974
A0A5F4CGI7;F6USN4	10	9	527.11	0.5888	0.2954	0.4091	0.3312	4.3	0.0799065	Control	CIPF	166465	A0A5F4CGI7_CANLF Uncharacterized protein OS=Canis lupus familiaris OX=9615 GN=LOC477699 PE=4 SV=1	25300	175000	94500	13000	96000	176000	32300	202000	10100	88200	137000	2010000	255000	207	0.0001	0.9975
A0A5F4DEZ3;A0A5F4CUC2	3	3	193.65	0.4829	0.2795	0.2944	0.5837	1.1	0.101383	CIPF	Control	62622	A0A5F4DEZ3_CANLF Dihydropyrimidinase like 2 OS=Canis lupus familiaris OX=9615 GN=DPYSL2 PE=4 SV=1	285000	200000	306000	222000	347000	178000	246000	147000	130000	182000	391000	294000	244000	208	0.0001	0.9976
F1PG16	6	6	364.26	0.0445	0.0935	0.02056	0.2729	3.6	0.545411	CIPF	Control	39212	F1PG16_CANLF Uncharacterized protein OS=Canis lupus familiaris OX=9615 GN=CD5L PE=4 SV=2	139000	77800	136000	209000	1630000	89200	21200	24400	517000	28800	25800	14500	243000	209	0.0001	0.9976
A0A5F4D2W8	2	2	198	0.4175	0.2622	0.4091	0.151	1.9	0.119646	CIPF	Control	41991	A0A5F4D2W8_CANLF Mucin 13, cell surface associated OS=Canis lupus familiaris OX=9615 GN=MUC13 PE=4 SV=1	70900	161000	628000	93300	320000	583000	123000	209000	167000	185000	110000	193000	237000	210	0.0001	0.9977
A0A5F4D3T4;A0A5F4C5R0;A0A5F4CL96	2	2	217.63	0.2987	0.2213	0.197	0.3423	1.2	0.168493	Control	CIPF	177805	A0A5F4D3T4_CANLF IQ motif containing GTPase activating protein 1 OS=Canis lupus familiaris OX=9615 GN=IQGAP1 PE=4 SV=1	213000	164000	388000	129000	151000	210000	296000	197000	167000	297000	374000	196000	232000	211	0.0001	0.9978
A0A5F4DAE7;A0A5F4CAV4	2	2	119.46	0.1426	0.1628	0.08983	0.1092	1.4	0.301929	Control	CIPF	109268	A0A5F4DAE7_CANLF Uncharacterized protein OS=Canis lupus familiaris OX=9615 GN=IL6ST PE=4 SV=1	177000	281000	209000	174000	97100	215000	182000	161000	240000	407000	291000	319000	229000	212	0.0001	0.9978
Q9TT99;A0A5F4C8C3;A0A5F4DHN6	2	2	113.75	0.6654	0.3094	0.3496	0.7257	1.1	0.0689435	Control	CIPF	7603	ATOX1_CANLF Copper transport protein ATOX1 OS=Canis lupus familiaris OX=9615 GN=ATOX1 PE=3 SV=1	114000	225000	489000	74900	162000	175000	273000	138000	143000	507000	243000	103000	221000	213	0.0001	0.9979
A0A5F4BQ47	3	3	304.59	0.0577	0.1016	0.03247	0.0995	3.4	0.49092	CIPF	Control	49444	A0A5F4BQ47_CANLF Phospholipid transfer protein OS=Canis lupus familiaris OX=9615 GN=PLTP PE=4 SV=1	363000	981000	73300	307000	149000	136000	144000	23000	131000	111000	91000	95900	217000	214	0.0001	0.998
A0A5F4DGN4;A0A5F4BRV8;A0A5F4C140;A0A5F4C8X8	3	3	200.35	0.1536	0.1683	0.06602	0.1362	2	0.28736	CIPF	Control	53622	A0A5F4DGN4_CANLF IF rod domain-containing protein OS=Canis lupus familiaris OX=9615 GN=VIM PE=3 SV=1	331000	76700	366000	220000	618000	86400	131000	34900	53400	52300	246000	323000	212000	215	0.0001	0.998
A0A5F4BZ99;A0A5F4C052	7	5	280.31	0.0565	0.1016	0.06602	0.1833	4.6	0.495053	CIPF	Control	165602	A0A5F4BZ99_CANLF Uncharacterized protein OS=Canis lupus familiaris OX=9615 GN=LOC477699 PE=4 SV=1	116000	9820	348000	101000	1320000	165000	12800	24700	386000	7290	12400	6380	209000	216	0.0001	0.9981
E2QWN4;A0A5F4C4I6	2	2	181.32	0.3727	0.2489	0.197	0.3358	1.3	0.135194	CIPF	Control	42176	E2QWN4_CANLF N-acetylneuraminate synthase OS=Canis lupus familiaris OX=9615 GN=NANS PE=4 SV=2	144000	203000	391000	128000	240000	275000	219000	184000	98800	305000	187000	109000	207000	217	0.0001	0.9981
A0A5F4BU46;A0A5F4BWK7;F1P782;A0A5F4DCE8;J9NWG3;J9P0B2	2	2	73.52	0.9151	0.368	0.5314	0.5261	1.4	0.0511296	CIPF	Control	45789	A0A5F4BU46_CANLF Histone H2B OS=Canis lupus familiaris OX=9615 PE=3 SV=1	44000	96700	395000	40900	746000	133000	243000	47800	58700	76300	286000	309000	206000	218	0.0001	0.9982
A0A5F4DFF1	4	4	227.78	0.0481	0.0963	0.02056	0.1094	4.9	0.52906	CIPF	Control	162467	A0A5F4DFF1_CANLF Uncharacterized protein OS=Canis lupus familiaris OX=9615 GN=LOC477699 PE=4 SV=1	76000	77400	504000	48400	1050000	279000	15200	55200	232000	65000	21500	26100	204000	219	0.0001	0.9983
E2RAK7;A0A5F4CJ37	3	3	160.04	0.0165	0.0703	0.02056	0.0623	2.9	0.736576	CIPF	Control	11275	APOA2_CANLF Apolipoprotein A-II OS=Canis lupus familiaris OX=9615 GN=APOA2 PE=1 SV=2	721000	101000	196000	255000	270000	244000	109000	89800	269000	53200	57300	31300	200000	220	0.0001	0.9983
A0A5F4CPD8;A0A5F4BVC3;A0A5F4BZ45	2	2	90.73	0.9028	0.3657	0.2944	0.8896	1	0.0514841	CIPF	Control	21955	A0A5F4CPD8_CANLF RAB1B, member RAS oncogene family OS=Canis lupus familiaris OX=9615 GN=RAB1B PE=4 SV=1	104000	142000	296000	157000	336000	166000	298000	176000	130000	194000	195000	175000	197000	221	0.0001	0.9984
Q6TN20;A0A5F4CFZ9	2	2	92.24	0.0053	0.0647	0.001082	0.0202	12.8	0.890144	CIPF	Control	19653	Q6TN20_CANLF Cathelicidin OS=Canis lupus familiaris OX=9615 GN=CAMP PE=2 SV=1	84300	218000	772000	195000	670000	256000	44800	411	23400	30100	48800	23200	197000	222	0.0001	0.9984
A0A5F4D5V0;P60952-1;E2QU83;J9NYK5	4	3	190.02	0.3997	0.257	0.2944	0.417	1.2	0.125492	CIPF	Control	21557	A0A5F4D5V0_CANLF Uncharacterized protein OS=Canis lupus familiaris OX=9615 PE=4 SV=1	145000	255000	375000	169000	176000	168000	203000	146000	103000	202000	303000	115000	197000	223	0.0001	0.9985
A0A5F4C5W8;J9NU36	2	2	130.06	0.613	0.302	0.4686	0.2756	1.5	0.076086	CIPF	Control	41492	A0A5F4C5W8_CANLF Eukaryotic translation initiation factor 4A2 OS=Canis lupus familiaris OX=9615 GN=EIF4A2 PE=3 SV=1	78600	117000	480000	80500	486000	185000	152000	165000	73500	192000	203000	138000	196000	224	0.0001	0.9985
A0A5F4DDK9	2	2	147.43	0.1751	0.1772	0.08983	0.1577	1.7	0.262126	CIPF	Control	32523	A0A5F4DDK9_CANLF Purine nucleoside phosphorylase OS=Canis lupus familiaris OX=9615 GN=PNP PE=3 SV=1	94100	252000	517000	206000	209000	188000	171000	143000	23600	270000	195000	81100	196000	225	0.0001	0.9986
A0A5F4CNX1	2	2	110.04	0.2043	0.1877	0.1548	0.2047	1.3	0.233359	Control	CIPF	159078	A0A5F4CNX1_CANLF AHNAK nucleoprotein OS=Canis lupus familiaris OX=9615 GN=AHNAK PE=4 SV=1	106000	134000	203000	105000	254000	142000	367000	195000	127000	178000	237000	157000	184000	226	0.0001	0.9986
A8QWU1	2	2	72.55	0.7798	0.3434	0.2424	0.5858	1.3	0.0578233	Control	CIPF	15084	A8QWU1_CANLF Protease inhibitor OS=Canis lupus familiaris OX=9615 GN=SLPI PE=2 SV=1	129000	129000	77000	38300	447000	118000	18800	96700	183000	190000	215000	506000	179000	227	0.0001	0.9987
E2RPW3	2	2	77.78	0.0976	0.1331	0.08983	0.1323	1.7	0.379472	CIPF	Control	40243	E2RPW3_CANLF Paraoxonase 3 OS=Canis lupus familiaris OX=9615 GN=PON3 PE=4 SV=3	349000	78200	172000	286000	248000	141000	59000	287000	206000	40700	89600	46800	167000	228	0	0.9987
F6PME1	2	2	78.83	0.7642	0.3402	0.4091	0.6981	1.1	0.0590181	Control	CIPF	31040	F6PME1_CANLF Galectin OS=Canis lupus familiaris OX=9615 GN=LGALS3 PE=4 SV=1	143000	138000	229000	87700	191000	151000	147000	129000	92300	186000	238000	210000	162000	229	0	0.9988
E2RD86	2	2	142.14	0.0773	0.117	0.04654	0.1223	1.7	0.428652	Control	CIPF	57171	E2RD86_CANLF Protein disulfide-isomerase OS=Canis lupus familiaris OX=9615 GN=PDIA3 PE=3 SV=1	63900	58700	293000	37700	142000	123000	257000	163000	151000	349000	193000	104000	161000	230	0	0.9988
J9NT73	4	4	221.73	0.8226	0.3477	0.3496	0.4102	1.4	0.0550189	CIPF	Control	27015	J9NT73_CANLF Brain abundant membrane attached signal protein 1 OS=Canis lupus familiaris OX=9615 GN=BASP1 PE=4 SV=2	36700	98900	384000	49600	294000	249000	236000	161000	53400	189000	80500	86000	160000	231	0	0.9989
A0A0N9JE84;A0A5F4BXT7;A0A5F4CLI3	3	3	141.72	0.8052	0.3459	0.4686	0.8392	1	0.0560808	Control	CIPF	32933	A0A0N9JE84_CANLF Tropomyosin 4 OS=Canis lupus familiaris OX=9615 GN=TPM4 PE=2 SV=1	126000	118000	213000	95500	260000	99100	167000	124000	71900	207000	205000	177000	155000	232	0	0.9989
E2RE67	2	2	127	0.0444	0.0935	0.02056	0.0467	1.8	0.546098	CIPF	Control	8943	E2RE67_CANLF Cysteine rich protein 1 OS=Canis lupus familiaris OX=9615 GN=CRIP1 PE=4 SV=2	121000	117000	326000	133000	252000	256000	88300	108000	46300	123000	189000	102000	155000	233	0	0.999
A0A5F4CD75;A0A5F4BWZ6	11	2	627.91	0.0785	0.1178	0.08983	0.1066	1.6	0.425345	CIPF	Control	64341	A0A5F4CD75_CANLF Moesin OS=Canis lupus familiaris OX=9615 GN=MSN PE=4 SV=1	225000	159000	260000	242000	128000	101000	73200	75600	103000	132000	265000	64600	152000	234	0	0.999
F2Z4N2	2	2	118.28	0.794	0.3458	0.5314	0.4014	1.6	0.0568213	CIPF	Control	11360	F2Z4N2_CANLF Histone H4 OS=Canis lupus familiaris OX=9615 GN=H4-16 PE=3 SV=1	61000	51400	276000	37600	579000	114000	183000	78200	63100	35000	186000	158000	152000	235	0	0.9991
E2R141	2	2	108.99	0.0367	0.087	0.04654	0.0444	1.4	0.585256	CIPF	Control	68666	E2R141_CANLF Complement C8 beta chain OS=Canis lupus familiaris OX=9615 GN=C8B PE=4 SV=1	261000	114000	160000	197000	128000	179000	132000	143000	131000	110000	115000	96600	147000	236	0	0.9991
A0A5F4CGT3;A0A5F4D7Z5	2	2	91.48	0.1647	0.1745	0.06602	0.307	1.4	0.273759	CIPF	Control	282409	A0A5F4CGT3_CANLF Filamin A OS=Canis lupus familiaris OX=9615 GN=FLNA PE=4 SV=1	202000	156000	245000	218000	119000	74900	65200	61100	69600	110000	329000	86600	145000	237	0	0.9991
F1PRZ1;A0A5F4C4V0	2	2	121.83	0.8069	0.3459	0.3496	0.75	1.2	0.0559693	CIPF	Control	30836	F1PRZ1_CANLF Voltage dependent anion channel 1 OS=Canis lupus familiaris OX=9615 GN=VDAC1 PE=4 SV=2	35200	422000	107000	252000	73900	39100	111000	60800	59800	131000	158000	285000	145000	238	0	0.9992
Q6EIZ1	6	2	354.42	0.0522	0.0995	0.04654	0.1145	3.1	0.511982	Control	CIPF	64812	K22E_CANLF Keratin, type II cytoskeletal 2 epidermal OS=Canis lupus familiaris OX=9615 GN=KRT2 PE=2 SV=1	38700	83600	46000	39200	111000	100000	140000	91500	169000	74300	98800	741000	144000	239	0	0.9992
P38400;A0A5F4BSA6;A0A5F4BWN1	2	2	127.7	0.5779	0.2923	0.4686	0.3681	1.2	0.0817502	CIPF	Control	41147	GNAI2_CANLF Guanine nucleotide-binding protein G(i) subunit alpha-2 OS=Canis lupus familiaris OX=9615 GN=GNAI2 PE=2 SV=2	122000	94700	210000	83900	280000	137000	174000	114000	103000	100000	133000	139000	141000	240	0	0.9993
A0A5F4CMB7	2	2	80.5	0.2858	0.2171	0.2424	0.355	1.4	0.175577	CIPF	Control	31287	A0A5F4CMB7_CANLF BPI fold containing family A member 1 OS=Canis lupus familiaris OX=9615 GN=BPIFA1 PE=4 SV=1	302000	232000	142000	53400	73000	176000	8810	31300	92800	259000	101000	197000	139000	241	0	0.9993
A0A5F4D2J2;F1Q435	2	2	112.66	0.4336	0.2682	0.197	0.4408	1.2	0.11471	CIPF	Control	81921	A0A5F4D2J2_CANLF Transglutaminase 2 OS=Canis lupus familiaris OX=9615 GN=TGM2 PE=4 SV=1	135000	229000	173000	168000	106000	82800	104000	82100	111000	124000	234000	103000	138000	242	0	0.9993
A0A5F4CY33;A0A5F4DKU0	2	2	109.31	0.8211	0.3477	0.4091	0.9678	1	0.0551035	CIPF	Control	119802	A0A5F4CY33_CANLF Ubiquitin like modifier activating enzyme 1 OS=Canis lupus familiaris OX=9615 GN=UBA1 PE=3 SV=1	69600	124000	304000	46400	84200	161000	130000	120000	83600	207000	186000	53000	131000	243	0	0.9994
E2REA7;A0A5F4C2V2;A0A5F4CBD4	2	2	73.43	0.037	0.087	0.01299	0.051	3.5	0.583491	Control	CIPF	25483	E2REA7_CANLF Uncharacterized protein OS=Canis lupus familiaris OX=9615 GN=LOC610304 PE=4 SV=3	72200	219000	12500	15100	14600	12100	141000	240000	243000	439000	131000	17600	130000	244	0	0.9994
F1PHH5	2	2	107.51	0.0307	0.0813	0.03247	0.0435	1.9	0.621237	Control	CIPF	436975	F1PHH5_CANLF Mucin 5B, oligomeric mucus/gel-forming OS=Canis lupus familiaris OX=9615 GN=MUC5B PE=4 SV=3	29200	47400	198000	33500	136000	86800	267000	103000	146000	190000	171000	146000	129000	245	0	0.9995
A0A5F4C3D8	2	2	167.11	0.8363	0.3502	0.4686	0.4033	1.3	0.0542594	CIPF	Control	77956	A0A5F4C3D8_CANLF Annexin OS=Canis lupus familiaris OX=9615 GN=ANXA11 PE=3 SV=1	37900	91600	222000	65700	323000	145000	131000	116000	57600	101000	145000	118000	129000	246	0	0.9995
A0A5F4CI56;A0A5F4DMQ9	5	5	259.15	0.0465	0.0954	0.04654	0.0713	3.7	0.536205	CIPF	Control	52697	A0A5F4CI56_CANLF Coronin OS=Canis lupus familiaris OX=9615 GN=CORO1A PE=3 SV=1	167000	30200	284000	139000	509000	61400	38100	25100	18200	34500	146000	63300	126000	247	0	0.9995
A0A5F4BRW2	2	2	252.31	0.2867	0.2171	0.2424	0.3426	1.8	0.175017	Control	CIPF	53158	A0A5F4BRW2_CANLF Scinderin OS=Canis lupus familiaris OX=9615 GN=SCIN PE=4 SV=1	54200	24700	240000	2450	54100	135000	222000	86200	38200	470000	46000	65100	120000	248	0	0.9996
E2QXD6	3	3	164.63	0.674	0.3112	0.4686	0.978	1	0.0679023	Control	CIPF	33796	E2QXD6_CANLF Glyoxalase domain containing 4 OS=Canis lupus familiaris OX=9615 GN=GLOD4 PE=4 SV=3	38800	74400	216000	36900	183000	162000	127000	140000	46200	159000	153000	90100	119000	249	0	0.9996
F1Q0N9;A0A5F4DJY1;E2RKR1	6	2	586.35	0.2907	0.2181	0.197	0.2435	3.3	0.1728	Control	CIPF	53203	F1Q0N9_CANLF IF rod domain-containing protein OS=Canis lupus familiaris OX=9615 GN=KRT14 PE=3 SV=2	68900	44800	68500	14400	88600	40600	771000	69700	28000	105000	37100	72800	117000	250	0	0.9996
E2QX17	2	2	116.64	0.9186	0.368	0.4091	0.9089	1	0.0510381	Control	CIPF	23249	E2QX17_CANLF Proteasome subunit beta OS=Canis lupus familiaris OX=9615 GN=PSMB3 PE=3 SV=1	79200	87900	189000	89900	129000	113000	154000	91100	70100	169000	123000	95800	116000	251	0	0.9997
A0A5F4CGL5;J9P3L5	2	2	129.74	0.1694	0.1771	0.1548	0.1924	4.6	0.268436	CIPF	Control	15549	A0A5F4CGL5_CANLF Ig-like domain-containing protein OS=Canis lupus familiaris OX=9615 PE=4 SV=1	204000	89100	45000	767000	8720	15400	968	26700	47900	18100	3070	151000	115000	252	0	0.9997
A0A5F4C1G1;A0A5F4BPV2	2	2	162.75	0.1081	0.1425	0.06602	0.1227	1.8	0.358157	Control	CIPF	29904	A0A5F4C1G1_CANLF Heterogeneous nuclear ribonucleoprotein A2/B1 OS=Canis lupus familiaris OX=9615 GN=HNRNPA2B1 PE=4 SV=1	49100	36100	114000	35200	107000	91500	283000	141000	119000	101000	69400	60300	101000	253	0	0.9997
E2RQC9	3	3	180.59	0.5311	0.2909	0.2424	0.1875	2.2	0.0905394	CIPF	Control	50538	E2RQC9_CANLF RuvB-like helicase OS=Canis lupus familiaris OX=9615 GN=RUVBL1 PE=3 SV=2	14100	33500	297000	11900	276000	192000	116000	94300	5440	101000	29600	23700	99500	254	0	0.9997
H9GWY1	2	2	165.29	0.523	0.2909	0.04762	0.1063	13.9	0.0922224	CIPF	Control	98898	H9GWY1_CANLF Inter-alpha-trypsin inhibitor heavy chain 4 OS=Canis lupus familiaris OX=9615 GN=ITIH4 PE=4 SV=3	98400	205000	80400	0	727000	1210	29200	0	465	15200	31400	3750	99300	255	0	0.9998
E2R9H5	2	2	69.16	0.0197	0.076	0.01299	0.0542	3.8	0.705657	CIPF	Control	80085	E2R9H5_CANLF Solute carrier family 34 member 2 OS=Canis lupus familiaris OX=9615 GN=SLC34A2 PE=4 SV=3	191000	184000	38700	370000	66800	54800	33500	57700	28700	29100	60400	30800	95500	256	0	0.9998
A0A5F4C8V1;A0A5F4C2R9	2	2	93.83	0.2088	0.1891	0.197	0.1832	1.3	0.22941	CIPF	Control	42293	A0A5F4C8V1_CANLF F-actin-capping protein subunit beta OS=Canis lupus familiaris OX=9615 GN=CAPZB PE=3 SV=1	62900	114000	148000	73000	146000	76900	75800	99700	40100	79200	119000	48100	90200	257	0	0.9998
A0A5F4DKK8;J9P309	2	2	133.5	0.5314	0.2909	0.4091	0.4313	1.2	0.0904924	CIPF	Control	16411	A0A5F4DKK8_CANLF Actin-related protein 2/3 complex subunit 3 OS=Canis lupus familiaris OX=9615 PE=3 SV=1	69000	73500	197000	57200	108000	85200	95100	46300	59700	84800	121000	80400	89800	258	0	0.9999
F1PSK3;A0A5F4CAM8	2	2	101.1	0.1022	0.138	0.06602	0.0982	1.7	0.369839	CIPF	Control	10488	F1PSK3_CANLF SH3 domain-binding glutamic acid-rich-like protein OS=Canis lupus familiaris OX=9615 GN=SH3BGRL3 PE=3 SV=3	64800	213000	135000	86700	119000	45000	48500	57600	44400	48700	119000	65000	87200	259	0	0.9999
A0A5F4BQI1	2	2	60.74	0.0946	0.1322	0.1201	0.0899	1.4	0.385882	CIPF	Control	19768	A0A5F4BQI1_CANLF Actin-related protein 2/3 complex subunit 4 OS=Canis lupus familiaris OX=9615 GN=ARPC4 PE=3 SV=1	80100	77100	149000	70200	148000	71900	84600	61100	47800	75000	87700	61500	84500	260	0	0.9999
F1Q3Y1	2	2	109.74	0.4057	0.2578	0.197	0.3638	1.7	0.123466	Control	CIPF	72618	F1Q3Y1_CANLF Peptidyl arginine deiminase 2 OS=Canis lupus familiaris OX=9615 GN=PADI2 PE=4 SV=3	38500	31400	163000	16100	31800	77000	141000	47200	45400	318000	39700	27900	81400	261	0	0.9999
F1PCG4;A0A5F4BZC1	3	2	196.98	0.2293	0.1987	0.2424	0.3919	1.3	0.212759	Control	CIPF	22112	F1PCG4_CANLF Peroxiredoxin OS=Canis lupus familiaris OX=9615 GN=PRDX2 PE=3 SV=2	18500	85400	155000	12200	83600	53300	74100	77000	49300	109000	131000	86200	77900	262	0	0.9999
E2RFK4	2	2	135.66	0.0069	0.0647	0.004329	0.0411	7.7	0.861964	CIPF	Control	45156	E2RFK4_CANLF CD177 molecule OS=Canis lupus familiaris OX=9615 GN=CD177 PE=4 SV=2	16100	57300	277000	44200	266000	112000	16500	8670	40200	15700	14300	5090	72800	263	0	1
A0A5F4BP76	2	2	88.25	0.0541	0.1007	0.04654	0.0966	2.5	0.504488	Control	CIPF	52315	A0A5F4BP76_CANLF Aldehyde dehydrogenase 9 family member A1 OS=Canis lupus familiaris OX=9615 GN=ALDH9A1 PE=3 SV=1	15700	114000	72800	17400	8420	6810	74800	53800	25400	172000	198000	60200	68300	264	0	1
F1PQ52	2	2	138.22	0.232	0.1989	0.007937	0.0997	18.8	0.210723	CIPF	Control	99761	F1PQ52_CANLF Myeloperoxidase OS=Canis lupus familiaris OX=9615 GN=MPO PE=4 SV=3	0	16700	243000	34300	86800	41500	0	9290	4420	6270	2500	0	37100	265	0	1
																												1
