# Supplementary material for: Quantitative proteomic analysis of bronchoalveolar lavage fluid in West Highland white terriers with canine idiopathic pulmonary fibrosis
Source: BMC Vet Res. 2022 Mar 30;18:121. doi: 10.1186/s12917-022-03202-x (PMC8966175; doi:10.1186/s12917-022-03202-x)
Supplement: Supplementary file 4 — Supplementary Table 2. Gastric juice and induced vomit proteins. [file 12917_2022_3202_MOESM4_ESM.xlsx]

## Sheet: Supplementary Table 2 - Gastric
Accession,Description,Score,Coverage,# Proteins,# Unique Peptides,# Peptides,# PSMs,# AAs,MW [kDa],calc. pI,Gastric juice,Vomitus,Marker of interest
A0A5F4BP77,Carboxypeptidase B,249.22,0.2138,1,4,4,5,145,16.7,8.25,Yes,,
A0A5F4BQ90,Carbonic anhydrase,170.58,0.104,1,3,3,4,250,28,9.25,Yes,Yes,
A0A5F4BQH9,Cyclic AMP-dependent transcription factor ATF-2,121.27,0.1165,2,3,3,3,266,30.2,5.39,Yes,,
A0A5F4BQZ9,Exophilin 5,52.79,0.0629,1,1,1,1,143,15.7,8.22,Yes,Yes,
A0A5F4BTN9,Ig-like domain-containing protein,113.66,0.1398,1,5,8,9,565,60.2,7.96,Yes,,
A0A5F4BVD1,Likely Immunoglobulin lambda-like polypeptide 5,449.48,0.4737,3,1,3,9,114,12,7.33,Yes,,
A0A5F4BVX9,Ig-like domain-containing protein,155.48,0.3086,4,3,3,4,81,8.9,5.24,Yes,,
A0A5F4BW62,TSC complex subunit 1,32.74,0.056,8,1,1,1,250,26.1,5.3,Yes,Yes,
A0A5F4BZQ1,Deleted in malignant brain tumors 1,41.03,0.0134,1,1,2,2,1566,176,7.12,Yes,,
A0A5F4C057,Ig-like domain-containing protein,74.57,0.0785,2,2,4,4,535,55.9,4.91,Yes,,
A0A5F4C335,Ig-like domain-containing protein,25.7,0.0355,2,1,1,1,282,29.9,10.65,Yes,,
A0A5F4C451,Ig-like domain-containing protein,174.77,0.1925,5,2,10,12,452,48.7,4.88,Yes,Yes,
A0A5F4C4Z7,HECT and RLD domain containing E3 ubiquitin protein ligase 2,185.2,0.0778,4,1,5,7,553,59.4,7.58,Yes,,
A0A5F4C7K8,Likely submaxillary mucin-like protein,140.72,0.1264,2,2,2,3,174,19.2,6.33,,Yes,
A0A5F4C7V8,Likely mammaglobin-A isoform X1,300.24,0.3319,1,6,6,8,238,26.8,6.51,Yes,,
A0A5F4CA95,Plexin A3,42.39,0.0748,3,1,1,1,107,11.4,8.63,,Yes,
A0A5F4CAG7,Carboxypeptidase A1,65.12,0.2088,1,3,3,4,91,9.9,4.59,Yes,,
A0A5F4CBC4,Peptidase S1 domain-containing protein,43.24,0.0188,1,1,2,2,1539,145.8,7.68,,Yes,
A0A5F4CBH6,Ig-like domain-containing protein,99.19,0.2096,2,2,2,3,167,18.4,7.2,Yes,,
A0A5F4CCQ6,Gastrokine 1,41.45,0.012,2,1,1,1,748,81.6,5.45,Yes,Yes,
A0A5F4CDH5,Likely Resistin-like beta,160.5,0.0441,7,2,2,2,1587,172.7,5.43,Yes,Yes,
A0A5F4CF22,Likely mammaglobin-A isoform X3,292.39,0.1215,2,7,7,7,708,77.2,8.24,Yes,,
A0A5F4CFT8,AT-rich interaction domain 4A,57.67,0.0198,12,2,2,2,455,51.4,5.38,Yes,,
A0A5F4CHS4,Pepsin B,54.05,0.2088,3,2,2,2,91,10.1,8.35,Yes,Yes,
A0A5F4CJ12,Likely immunoglobulin heavy chain IGH-17,882.9,0.1048,2,22,22,22,2539,269.7,5.2,Yes,Yes,
A0A5F4CMP3,Serpin family C member 1,27.35,0.007,4,1,1,1,1147,130.3,5.01,,Yes,
A0A5F4CNE9,IF rod domain-containing protein,310.31,0.1011,3,1,8,9,633,64.5,7.74,Yes,,
A0A5F4CVN9,Pepsin A,61.67,0.2096,6,1,1,1,229,25.7,7.43,,Yes,
A0A5F4CWI4,Hyaluronidase,66.05,0.0204,5,1,2,2,786,76.3,5.95,Yes,,
A0A5F4CXU8,Likely elongation factor-1-alpha 1,25,0.0019,9,1,1,1,4753,517.8,6.24,Yes,,
A0A5F4D1I5,Intermediate filament family orphan 2,53.37,0.3178,3,2,3,4,129,14.1,7.65,Yes,,
A0A5F4D1M0,Peripherin,42.91,0.0221,2,1,1,1,452,49.5,5.66,,Yes,
A0A5F4D3U5,Colipase,29.94,0.0909,1,1,1,1,88,9.8,8.48,Yes,,
A0A5F4D5V3,Peptidase S1 domain-containing protein,44.04,0.0882,7,1,1,1,102,10.8,6.48,,Yes,
A0A5F4D683,Keratin 36,53.97,0.0528,2,1,2,4,398,45.1,6.8,Yes,Yes,
A0A5F4D9G5,Joining chain of multimeric IgA and IgM,45.27,0.0468,1,2,3,4,619,63.8,7.84,Yes,Yes,
A0A5F4DC98,Zinc finger FYVE-type containing 19,23.41,0.016,2,1,1,1,748,81.6,5.45,Yes,Yes,
A0A5F4DCP6,Phosphodiesterase,42.66,0.0825,2,1,1,1,97,11,4.56,,Yes,
A0A5F4DDK1,Likely heat shock protein family A (Hsp70) member 8,21.86,0.0036,3,1,1,1,1934,214.8,7.31,Yes,,
A0A5F4DDU6,Likely Mucin 5AC,250.13,0.0694,5,2,2,3,461,52.5,7.4,Yes,Yes,
A0A5F4DFJ6,Peptidase S1 domain-containing protein,52.66,0.0115,29,2,2,2,1659,191.8,5.6,,Yes,
A0A5F4DJY1,IF rod domain-containing protein,28.09,0.0696,1,1,1,1,115,12.8,7.93,Yes,,
E2QSC8,Tetraspanin,154.51,0.0353,6,8,10,10,3967,422,6.21,Yes,Yes,
E2QVI6,Gastrokine 2,25.41,0.0368,3,1,1,1,190,21.8,5.2,Yes,,
E2QWJ3,BPI fold containing family B member 1,34.28,0.0143,7,1,1,1,488,53.7,5.95,Yes,,
E2QXE7,BPI fold containing family A member 1,57.14,0.0748,3,1,1,1,107,11.4,8.63,Yes,,
E2R0A4,Secretoglobin family 1A member 1,30.94,0.057,1,1,1,1,158,16.8,7.97,,Yes,
E2R0H6,Prolactin induced protein,39.32,0.0265,4,1,1,1,302,34.7,8.28,,Yes,
E2R150,Keratin 24,38.97,0.0093,6,2,2,2,3559,378.1,6.3,Yes,,
E2R2B9,BPI fold containing family B member 2,473.26,0.2091,12,3,13,16,483,51.6,4.93,Yes,Yes,
E2R3N3,Pancreatic secretory granule membrane major glycoprotein GP2,71.27,0.1692,1,3,3,3,130,14.2,7.8,Yes,Yes,
E2R484,IF rod domain-containing protein,48.48,0.0993,7,2,2,2,141,15.2,8.06,Yes,,
E2R489,Keratin 84,34.26,0.0203,5,1,1,1,492,53.2,5.95,Yes,,
E2R4E7,Serum albumin,26.73,0.0708,1,1,1,1,113,12.7,5.81,,Yes,
E2R6E0,Lipocln_cytosolic_FA-bd_dom domain-containing protein,124.48,0.0826,1,3,3,3,339,36.4,6.58,,Yes,
E2R7W6,IF rod domain-containing protein,51.41,0.0324,3,1,1,1,247,26.4,4.83,Yes,,
E2R8Q7,IF rod domain-containing protein,77.61,0.064,17,3,3,3,375,41.7,5.48,Yes,,
E2R9Q1,Likely cornifin-A,25.27,0.044,1,1,1,2,250,28,9.25,Yes,Yes,
E2RD02,Chromosome 6 open reading frame 58,23.17,0.0334,1,1,1,1,299,32.6,8.59,Yes,,
E2RFE1,Integrin beta,64.48,0.0816,4,2,3,3,380,40.7,4.68,Yes,,
E2RH46,Likely IgGFc-binding protein,1805.36,0.1152,8,35,35,41,3967,422,6.21,Yes,Yes,
E2RJL0,Likely Carboxypeptidase A1,25.52,0.004,2,1,1,1,1753,195.1,5.8,Yes,,
E2RLF1,Prosaposin,36.65,0.0514,3,2,2,2,389,43.7,6.24,,Yes,
E2RQX0,Core histone macro-H2A,91.83,0.0732,2,2,2,2,246,26.3,8.07,Yes,Yes,
F1P6B7,Annexin,20.39,0.005,2,1,1,1,1792,198.3,7.43,Yes,,
F1P931,Fibrinogen C-terminal domain-containing protein,349.09,0.1055,21,1,6,8,531,57.6,6.1,Yes,,
F1PA60,Chymotrypsin like,426.54,0.1284,19,1,7,10,522,56.1,5.77,Yes,,
F1PBR6,Serine/threonine kinase like domain containing 1,29.97,0.0285,3,1,1,1,386,41.6,4.53,Yes,Yes,
F1PDF4,Myosin-7 (Fragment),90.44,0.098,2,1,1,1,153,17.6,4.73,,Yes,
F1PDG4,Likely Polyubiquitin-B,172.17,0.1737,4,2,3,3,259,27.6,5.58,,Yes,
F1PDJ5,Apolipoprotein A-I,87.97,0.1944,1,2,2,3,108,11.6,7.46,Yes,,
F1PG69,Collagen type III alpha 1 chain,220.93,0.1176,1,6,7,8,527,58.3,5.03,Yes,,
F1PGM1,Likely C3-beta-c,25.81,0.0188,1,1,1,2,372,40,9.69,Yes,,
F1PHH5,"Mucin 5B, oligomeric mucus/gel-forming",96.32,0.1212,1,2,2,2,264,28.2,8.48,,Yes,
F1PHY1,Collagen alpha-2(I) chain,35.68,0.0274,1,1,1,1,329,37.4,5.15,Yes,,
F1PIV2,Pepsin A,61.61,0.0457,1,2,2,2,460,49.9,7.24,,Yes,
F1PNY2,Immunoglobulin kappa constant,65.39,0.0896,7,2,3,4,357,39.7,4.64,Yes,,
F1PPL0,BPI fold containing family B member 4,24.18,0.0422,1,1,1,1,237,25.8,5.97,Yes,,
F1PPU3,Trefoil factor 2,33.98,0.1098,3,2,3,3,255,26.7,4.7,Yes,Yes,Yes
F1PR54,Likely Lactotransferrin,405.15,0.5192,3,1,3,9,312,33,8.03,Yes,,
F1PR78,"Likely double-headed protease inhibitor, submandibular gland",25.11,0.0123,2,1,1,1,653,73.2,5.4,Yes,,
F1PTY1,Keratin 3,66.7,0.0075,4,1,1,2,1469,160.4,5.47,Yes,,
F1PYU9,"Keratin, type I cytoskeletal 10",29.75,0.0362,4,1,2,2,470,51.8,6.25,Yes,,
F1Q0R0,IF rod domain-containing protein,85.99,0.0804,3,3,3,3,398,45.1,6.8,Yes,Yes,
F1Q3U2,Keratin 3,166.49,0.1408,5,1,7,9,483,51.6,4.93,Yes,Yes,
F6USN4,Likely ovostatin homolog 2-like,213.48,0.0615,2,4,4,4,748,81.6,5.45,Yes,Yes,
F6XMJ9,Chymotrypsin C,179.86,0.1007,13,2,6,7,427,47.1,5.24,Yes,Yes,
F6XQ29,Histone H3,636.24,0.2257,12,4,15,19,452,48.7,4.88,Yes,,
F6Y6T8,Likely Polymeric immunoglobulin recepto,173.05,0.0452,2,2,2,3,509,56.7,5.62,,Yes,
H2B3G5,Lipocalin Can f 6.0101,137.55,0.0617,2,2,2,3,405,45.6,7.31,,Yes,
J9NSI1,Keratin 75,46.83,0.0603,18,1,1,1,232,25.3,8.13,Yes,,
J9NTI8,Likely Secretoglobin family 1A member 1,156.52,0.3385,2,5,6,6,130,14.6,8.81,Yes,Yes,
J9NVC6,Immunoglobulin heavy constant mu,71.41,0.0666,7,2,6,8,901,96.5,5.19,Yes,,
J9NWJ5,Thioredoxin,84.42,0.0367,1,3,4,4,1171,129.7,6,Yes,Yes,
J9NWS3,Keratin 9,34.17,0.0052,8,1,1,1,2328,256.5,5.74,Yes,,
J9NWY1,Quinoid dihydropteridine reductase,32.14,0.0236,11,1,1,1,296,33,6.16,,Yes,
J9P0G7,Aamy domain-containing protein,21.33,0.0145,1,1,1,1,483,52.7,9.47,Yes,,
J9P4H9,IF rod domain-containing protein,53.37,0.1308,1,1,2,2,130,14.6,8.81,Yes,,
J9P4Y2,Protein S100,35.49,0.1863,1,1,1,1,102,11.2,7.94,,Yes,
J9P7Q8,Carboxylic ester hydrolase,200.25,0.1495,2,5,5,6,475,51.9,5.59,Yes,,
J9P8M2,Fibronectin,60.5,0.0172,2,3,3,3,1456,163.9,5.36,Yes,,
J9P8S3,S100 calcium binding protein A8,31.55,0.0235,4,1,1,1,383,44.3,8.54,,Yes,
J9P9J6,Likely IgA heavy chain constant region,20.83,0.0178,1,1,1,1,507,55.8,6.54,Yes,,
L7N095,Keratin 75,45.55,0.0671,2,1,3,4,417,47.4,4.91,Yes,Yes,
L7N097,Likely IF rod domain-containing protein,20.98,0.0091,5,1,1,1,771,87.3,6.43,Yes,,
L7N0D6,Deleted in malignant brain tumors 1,77.39,0.0492,3,2,2,2,386,41.6,4.53,Yes,,
L7N0F2,Ig-like domain-containing protein,96.28,0.1046,1,4,6,7,564,61,8.22,Yes,,
L7N0L3,Histone H4,358.06,0.0699,7,6,6,6,1587,172.7,5.43,Yes,Yes,
L7N0N6,Alpha-amylase,59.74,0.1863,7,1,1,1,102,11.2,6.61,Yes,Yes,
O18740,"Keratin, type I cytoskeletal 9",28.98,0.0194,2,1,1,1,465,53.3,8.4,Yes,Yes,
O18840,"Actin, cytoplasmic 1",255.5,0.5192,5,3,3,5,312,33,8.03,Yes,Yes,
O18873,Major allergen Can f 1,106.74,0.0264,2,2,3,3,1366,129.4,9.13,,Yes,
P01002,"Double-headed protease inhibitor, submandibular gland",35.62,0.0152,1,1,1,1,593,62.6,5.15,Yes,,
P06872,Anionic trypsin,98.85,0.1887,12,1,2,2,106,11.4,7.12,Yes,,
P25291,Pancreatic secretory granule membrane major glycoprotein GP2,64.53,0.0382,2,2,2,2,419,46.8,6.29,,Yes,
P49822,Serum albumin,24.3,0.0184,3,1,1,1,381,41.7,5.57,,Yes,
P60524,Hemoglobin subunit beta,58.54,0.052,5,1,1,1,250,28.4,7.05,Yes,,
P60529,Hemoglobin subunit alpha,51.59,0.0849,1,1,1,1,106,12,5.21,Yes,,
P80035,Gastric triacylglycerol lipase,68.54,0.1111,9,2,2,2,126,14.3,11.77,Yes,,Yes
P81708,"Lysozyme C, milk isozyme",118.62,0.0762,1,1,1,2,328,34.7,8.95,,Yes,
P81709,"Lysozyme C, spleen isozyme",115.47,0.1727,1,4,4,5,249,27,6.14,Yes,Yes,
Q6EIY9,"Keratin, type II cytoskeletal 1",28.28,0.022,3,1,1,1,454,49.9,6.98,Yes,,
Q6EIZ1,"Keratin, type II cytoskeletal 2 epidermal",26.25,0.1604,8,1,1,1,106,11.4,8.02,Yes,,
Q863J2,Trefoil factor 2,40.29,0.0543,3,2,2,2,387,43,5.1,Yes,Yes,Yes
Q863T4,Trefoil factor 1,46.25,0.0244,3,1,1,1,615,61.5,5.44,,Yes,Yes
Q8MJD1,Neutrophil elastase,78.84,0.0347,12,2,3,4,461,50.9,5.78,,Yes,
