# Supplementary material for: Quantitative proteomic analysis of bronchoalveolar lavage fluid in West Highland white terriers with canine idiopathic pulmonary fibrosis
Source: BMC Vet Res. 2022 Mar 30;18:121. doi: 10.1186/s12917-022-03202-x (PMC8966175; doi:10.1186/s12917-022-03202-x)
Supplement: Supplementary file 5 — Supplementary Table 3. Output table from Simplifi. [file 12917_2022_3202_MOESM5_ESM.xlsx]

## Sheet: Supplementary Table 3 - Statist
Accession number	Description	CIPF1	CIPF2	CIPF3	CIPF4	CIPF5	CIPF6	HC1	HC2	HC3	HC4	HC5	HC6	ANOVA p-value	ANOVA q-value	fold change	Wilcoxon p-value	t-test p-value	resampled p-value
A0A5F4BXK6;A0A5F4CR32;A0A5K1VMM5;A0A5F4C4E7	A0A5F4BXK6_CANLF Carboxylic ester hydrolase OS=Canis lupus familiaris OX=9615 GN=CES5A PE=3 SV=1	940234	1548652	2253176	478827	954005	991557	4721344	6347523	5476493	4408550	4784150	3208566	4e-08	4.998e-06	0.2472	0.001082	2.67e-05	0.0008
F1PGM1	F1PGM1_CANLF Complement C3 OS=Canis lupus familiaris OX=9615 GN=C3 PE=4 SV=2	69794350	48716156	42556080	50750552	51249761	56701392	34521884	33446604	44124900	32568014	18044639	21778269	0.006006	0.03275	1.762	0.002165	0.001913	0.0053
E2RSH4	E2RSH4_CANLF Sushi domain containing 2 OS=Canis lupus familiaris OX=9615 GN=SUSD2 PE=4 SV=3	1750639	3160378	2196144	3403520	1076467	2523541	1192522	846020	636775	1077109	1621819	923574	0.006849	0.03288	2.233	0.007576	0.006673	0.0086
A0A5F4CYU5	A0A5F4CYU5_CANLF Chitinase 3 like 1 OS=Canis lupus familiaris OX=9615 GN=CHI3L1 PE=4 SV=1	2812765	3544736	2175873	3766391	3248193	2899302	5413595	2815244	5517162	9191964	7427551	7254625	0.0129	0.05024	0.5007	0.01299	0.006214	0.0103
A0A5F4CED7	A0A5F4CED7_CANLF Retinol binding protein 4 OS=Canis lupus familiaris OX=9615 GN=RBP4 PE=3 SV=1	22342732	22508892	18691566	26755245	9282589	23139705	12400864	15801348	7064916	13193074	10645688	7024761	0.02105	0.0611	1.832	0.01299	0.007904	0.0104
F1PW10	F1PW10_CANLF Transforming growth factor beta induced OS=Canis lupus familiaris OX=9615 GN=TGFBI PE=4 SV=3	619735	525152	447048	962061	320869	390135	187382	120919	158376	207241	306418	274202	0.003402	0.02801	2.583	0.001082	0.006566	0.0108
J9P1G2;A0A5F4DBY9	J9P1G2_CANLF Adiponectin A OS=Canis lupus familiaris OX=9615 GN=C1QB PE=4 SV=1	295566	385625	321333	341010	337564	613064	245910	70321	200366	227294	234102	184575	0.03402	0.08773	1.964	0.001082	0.006105	0.0128
F1PGM9;A0A5F4BNP2	F1PGM9_CANLF Complement component 4 binding protein alpha OS=Canis lupus familiaris OX=9615 GN=C4BPA PE=4 SV=3	2250314	2830875	2694123	3719343	3537947	3161549	2257078	1665714	2568328	2584603	1730799	2147458	0.1961	0.2378	1.419	0.007576	0.01021	0.0133
E2R416	E2R416_CANLF Lumican OS=Canis lupus familiaris OX=9615 GN=LUM PE=4 SV=1	1149749	776538	295421	575576	500755	575954	264890	298678	239851	257256	300120	202278	0.01065	0.0468	2.512	0.004329	0.009311	0.0149
A0A5F4CDH5	A0A5F4CDH5_CANLF Uncharacterized protein OS=Canis lupus familiaris OX=9615 GN=RETNLB PE=4 SV=1	3694936	4012136	4459315	1492447	4126952	4098988	8718083	5884095	7605739	15486041	4818169	9387287	0.003096	0.02801	0.421	0.001082	0.01067	0.0163
A0A5F4CLV4;A0A5F4D9X8;F1PSB5;A0A5F4BVG1;A0A5F4CHF6;A0A5F4BYC6;A0A5F4BQ64	A0A5F4CLV4_CANLF Uncharacterized protein OS=Canis lupus familiaris OX=9615 GN=CFH PE=4 SV=1	11603453	10194556	6212263	8344316	7497298	7941870	8356840	3751038	6085630	5606872	4089440	5420324	0.03579	0.08935	1.551	0.01299	0.01433	0.0164
E2R0A4	E2R0A4_CANLF Secretoglobin family 1A member 1 OS=Canis lupus familiaris OX=9615 GN=SCGB1A1 PE=2 SV=2	87975838	224955651	133107557	53464765	97766033	156342283	357207666	180534461	248419102	224900309	170268488	226578222	0.00656	0.03275	0.5221	0.007576	0.01428	0.0165
Q6TN20;A0A5F4CFZ9	Q6TN20_CANLF Cathelicidin OS=Canis lupus familiaris OX=9615 GN=CAMP PE=2 SV=1	84284	217531	771510	194672	669645	255826	44811	410.6	23447	30132	48844	23153	4.663e-05	0.00194	12.74	0.001082	0.01542	0.0202
A0A5S6DGY4;Q29476	A0A5S6DGY4_CANLF Sulfotransferase OS=Canis lupus familiaris OX=9615 GN=SULT1A1 PE=3 SV=1	248138	591331	439874	86578	119390	110233	441236	416524	453016	682078	853891	524672	0.004485	0.02947	0.4875	0.02056	0.02267	0.0228
A0A5F4D5S2;F1PWR2	A0A5F4D5S2_CANLF Uncharacterized protein OS=Canis lupus familiaris OX=9615 PE=4 SV=1	22040782	8439271	10940950	16925804	10683401	15237929	6107236	14471986	6085078	5976446	5483350	5301620	0.002328	0.02801	1.97	0.007576	0.02196	0.0233
F1Q0J0;A0A5F4CGS2;A0A5F4C3K5;A0A5F4CFM7;J9NYL8;J9P1Q9;A0A5F4C9U5;A0A5F4D810	F1Q0J0_CANLF Uncharacterized protein OS=Canis lupus familiaris OX=9615 GN=GSTP1 PE=4 SV=2	2928221	7996106	6670116	1541568	2058676	2756449	7757890	6351443	6217049	12651554	8554908	6715307	0.002585	0.02801	0.4929	0.03247	0.02055	0.0234
A0A5F4CZX9;A0A5F4DJ82	A0A5F4CZX9_CANLF Phosphatidylethanolamine-binding protein 1 OS=Canis lupus familiaris OX=9615 GN=PEBP1 PE=4 SV=1	1726531	1985064	1948328	1133434	1902422	1652145	2432546	2162365	1772611	2549908	3239224	2161397	0.1665	0.222	0.7146	0.007576	0.02051	0.0235
E2RRM2	E2RRM2_CANLF Prothrombin OS=Canis lupus familiaris OX=9615 GN=F2 PE=3 SV=3	14351354	17272545	5942681	10657039	6260787	10128885	8019531	7020810	4666681	4825454	4006025	6381424	0.0132	0.05024	1.889	0.03247	0.02796	0.0248
J9PAQ5	J9PAQ5_CANLF Protein S100 OS=Canis lupus familiaris OX=9615 GN=S100A12 PE=3 SV=1	65934	1063765	891651	226130	1582406	381099	19126	29230	21510	42503	65342	37576	8.122e-06	0.000507	19.45	0.001082	0.01828	0.0249
A0A5F4C8G9	A0A5F4C8G9_CANLF Napsin A aspartic peptidase OS=Canis lupus familiaris OX=9615 GN=NAPSA PE=3 SV=1	1966358	2164784	1967692	2453699	1528640	1782357	2216778	1272808	585890	1236421	1372465	1166880	0.0791	0.1431	1.533	0.02056	0.02342	0.0258
E2RAL0	E2RAL0_CANLF Rho GDP dissociation inhibitor beta OS=Canis lupus familiaris OX=9615 GN=ARHGDIB PE=4 SV=1	532775	441751	1218797	386431	808654	416686	211801	203229	263146	245616	428790	270949	0.01433	0.05165	2.327	0.004329	0.02404	0.0281
F1PYE3	F1PYE3_CANLF Canine mammary tumor OS=Canis lupus familiaris OX=9615 GN=HSPB1 PE=2 SV=1	835652	1619432	1513569	486324	1620533	1150489	1892653	1634414	1539409	2062582	3099565	1700847	0.04255	0.1002	0.6095	0.004329	0.02709	0.0287
A0A5F4BVD8;A0A5F4BVZ3;A0A5F4D6M5;A0A5F4CW44	A0A5F4BVD8_CANLF Inter-alpha-trypsin inhibitor heavy chain 1 OS=Canis lupus familiaris OX=9615 GN=ITIH1 PE=4 SV=1	1704392	622716	680294	1047797	781093	678252	371535	562185	785387	395747	258971	145467	0.01087	0.0468	2.291	0.01299	0.02688	0.0291
P81709;A0A5F4C8K2	LYSC2_CANLF Lysozyme C, spleen isozyme OS=Canis lupus familiaris OX=9615 PE=1 SV=1	1660371	2537000	3193549	2160411	3446540	1869511	848582	784249	1231360	2684758	1832358	1387725	0.05512	0.111	1.772	0.02056	0.03366	0.0302
A0A5F4C5C9;A0A5F4CHT9	A0A5F4C5C9_CANLF Serpin family G member 1 OS=Canis lupus familiaris OX=9615 GN=SERPING1 PE=3 SV=1	879284	396398	289403	437966	325254	421762	292205	360737	200005	212024	123329	113898	0.01857	0.05796	2.101	0.007576	0.03038	0.0312
E2RMX7;J9P9J4;A0A5F4CYD1;F1PBJ8	E2RMX7_CANLF Aldedh domain-containing protein OS=Canis lupus familiaris OX=9615 GN=ALDH1A1 PE=3 SV=3	11801985	28656191	17913054	6029165	8174829	6788091	19643399	20093816	18373380	29161938	36606100	23361084	0.003396	0.02801	0.5248	0.01299	0.03329	0.0313
E2RFV9	E2RFV9_CANLF Complement C9 OS=Canis lupus familiaris OX=9615 GN=C9 PE=4 SV=3	558490	440134	343306	422750	279979	338711	267008	403712	285875	226994	229888	272540	0.2586	0.2597	1.416	0.01299	0.03634	0.0331
A0A5F4BZM5	A0A5F4BZM5_CANLF Ceruloplasmin OS=Canis lupus familiaris OX=9615 GN=CP PE=3 SV=1	7581412	5902076	3423560	7259178	5280801	6025721	4221621	6378800	4533498	2696032	2846791	2935342	0.06206	0.1211	1.517	0.03247	0.04106	0.0364
A0A5F4BXN3;A0A5F4CJ24	A0A5F4BXN3_CANLF Gelsolin OS=Canis lupus familiaris OX=9615 GN=GSN PE=4 SV=1	23919887	23782520	18937174	22278167	17883121	15764130	20524703	14729924	12104156	17244895	14116549	17510305	0.2878	0.2742	1.273	0.02056	0.03856	0.0373
E2RBA5;A0A5F4BYB5;F1PC04	E2RBA5_CANLF Chloride channel accessory 1 OS=Canis lupus familiaris OX=9615 GN=CLCA1 PE=4 SV=2	100313580	34725427	141828774	26629133	57724285	102530919	189425321	133599647	154703227	336398528	79674987	143664393	0.005016	0.03028	0.4327	0.01299	0.03877	0.0387
F1Q0Z4	F1Q0Z4_CANLF Glutathione peroxidase OS=Canis lupus familiaris OX=9615 GN=GPX2 PE=3 SV=3	203593	126230	390653	131120	248397	171589	571067	287019	282995	557995	232697	345282	0.04548	0.1032	0.5331	0.02056	0.04356	0.0388
A0A5F4C819;A0A5F4C2J3	A0A5F4C819_CANLF Leukotriene A(4) hydrolase OS=Canis lupus familiaris OX=9615 GN=LTA4H PE=3 SV=1	1474266	2690239	4153949	1338734	3366678	3196955	4807983	4317992	2715083	5049070	4532806	3182241	0.03444	0.08773	0.6596	0.03247	0.04026	0.0392
A0A5S6CY29;J9NXE2;J9NWY1;A0A5F4D284;A0A5F4CPX0	A0A5S6CY29_CANLF Actin, cytoplasmic 1 OS=Canis lupus familiaris OX=9615 GN=ACTB PE=3 SV=1	24219481	19897384	33008863	25475306	23502513	19372842	13500246	14791810	13914206	21345295	25798328	15411344	0.1516	0.2179	1.381	0.04654	0.0392	0.0399
E2QZ19	E2QZ19_CANLF Serum albumin OS=Canis lupus familiaris OX=9615 GN=AFP PE=4 SV=2	6295432	5002998	4475520	7729816	3873517	4864818	3982588	5328226	3694036	3914961	2620507	2635790	0.09114	0.158	1.454	0.03247	0.03873	0.0404
E2RFK4	E2RFK4_CANLF CD177 molecule OS=Canis lupus familiaris OX=9615 GN=CD177 PE=4 SV=2	16053	57303	277288	44182	266080	112073	16511	8666	40176	15662	14322	5095	0.02572	0.07134	7.141	0.004329	0.03905	0.0411
A0A5F4CK29	A0A5F4CK29_CANLF Serpin family F member 1 OS=Canis lupus familiaris OX=9615 GN=SERPINF1 PE=3 SV=1	3606968	5203758	2540294	3156301	2363509	3870853	3297626	2592615	1963765	2373576	1793141	2406060	0.1608	0.222	1.437	0.04654	0.05113	0.0416
F1PZR4;A0A5F4C6Q0	F1PZR4_CANLF Amyloid beta precursor protein binding family B member 1 OS=Canis lupus familiaris OX=9615 GN=APBB1 PE=4 SV=3	119071960	96531069	87331964	116318838	80929502	115701013	82126930	105589417	71542820	88075573	76498141	47653551	0.168	0.222	1.295	0.03247	0.04238	0.0417
G1K268	G1K268_CANLF Uncharacterized protein OS=Canis lupus familiaris OX=9615 PE=3 SV=2	277068	714712	1083246	311812	539511	526927	964372	1000837	517452	996326	1166355	863160	0.05737	0.1137	0.6345	0.06602	0.04612	0.0422
A0A5F4C876;E2RT39	A0A5F4C876_CANLF Maltase-glucoamylase OS=Canis lupus familiaris OX=9615 GN=MGAM PE=4 SV=1	1113320	371168	459380	1012524	1034173	686726	578089	282502	701958	499517	267159	345409	0.0804	0.1434	1.822	0.04654	0.04858	0.0428
F1PHH5	F1PHH5_CANLF Mucin 5B, oligomeric mucus/gel-forming OS=Canis lupus familiaris OX=9615 GN=MUC5B PE=4 SV=3	29240	47419	198219	33471	136214	86757	266921	103269	146299	189935	171376	146291	0.01598	0.05391	0.4933	0.03247	0.04349	0.0435
E2R141	E2R141_CANLF Complement C8 beta chain OS=Canis lupus familiaris OX=9615 GN=C8B PE=4 SV=1	261261	114391	159586	196670	127661	178545	131626	142742	131098	109714	115215	96643	0.319	0.2886	1.415	0.04654	0.04567	0.0444
F1PC59;A0A5F4C5N2	F1PC59_CANLF Peroxiredoxin OS=Canis lupus familiaris OX=9615 GN=PRDX6 PE=3 SV=2	5434495	18620272	12411970	4459855	9282098	6211490	15997027	13037869	10211114	18209758	17805414	14721032	0.02081	0.0611	0.6293	0.04654	0.05068	0.0456
E2RE67	E2RE67_CANLF Cysteine rich protein 1 OS=Canis lupus familiaris OX=9615 GN=CRIP1 PE=4 SV=2	120743	116844	326388	133470	252033	255764	88333	107532	46323	123362	189017	101823	0.1273	0.1962	1.793	0.02056	0.04974	0.0467
J9NUI6;E2R796	J9NUI6_CANLF Alpha-1-microglobulin/bikunin precursor OS=Canis lupus familiaris OX=9615 GN=AMBP PE=4 SV=1	827416	661964	547425	541989	432372	684450	514350	415271	620443	489853	235595	396987	0.2329	0.2509	1.382	0.02056	0.05234	0.0493
E2REA7;A0A5F4C2V2;A0A5F4CBD4	E2REA7_CANLF Uncharacterized protein OS=Canis lupus familiaris OX=9615 GN=LOC610304 PE=4 SV=3	72169	218518	12539	15068	14562	12099	140699	239951	243250	438656	131059	17610	7.604e-05	0.001949	0.2324	0.01299	0.05746	0.051
E2QUV3	E2QUV3_CANLF Alpha 2-HS glycoprotein OS=Canis lupus familiaris OX=9615 GN=AHSG PE=4 SV=2	241620968	203141480	159599352	239639877	82154451	160321134	95163078	139658014	159852141	132170319	127537665	82864835	0.1241	0.1937	1.502	0.04654	0.05894	0.054
J9NYQ3	J9NYQ3_CANLF Acid sphingomyelinase-like phosphodiesterase OS=Canis lupus familiaris OX=9615 GN=SMPDL3A PE=3 SV=2	1265579	1991464	1726727	2705723	1840415	1784441	955744	778226	1421369	2304511	1045841	1083706	0.1468	0.2179	1.528	0.03247	0.06217	0.054
E2R9H5	E2R9H5_CANLF Solute carrier family 34 member 2 OS=Canis lupus familiaris OX=9615 GN=SLC34A2 PE=4 SV=3	190554	183790	38745	370474	66773	54783	33544	57663	28743	29090	60359	30811	0.04985	0.109	3.623	0.01299	0.05857	0.0542
F1PY40;A0A5F4C7X1;A0A5F4C6D5	F1PY40_CANLF Complement factor I OS=Canis lupus familiaris OX=9615 GN=CFI PE=3 SV=3	6915316	5702124	3485455	6188672	5975972	4552992	3412248	5947919	3674498	4068521	3953190	4013336	0.1962	0.2378	1.307	0.04654	0.06599	0.0573
A0A5F4BZE9;A0A5F4CMQ4;A0A5F4D6M3	A0A5F4BZE9_CANLF Glutathione S-transferase omega 1 OS=Canis lupus familiaris OX=9615 GN=GSTO1 PE=3 SV=1	174303	613998	309600	103263	160319	83342	386992	324119	325031	421608	699046	506247	0.01154	0.048	0.5244	0.02056	0.06969	0.0583
A0A5F4C979	A0A5F4C979_CANLF Trefoil factor 1 OS=Canis lupus familiaris OX=9615 GN=TFF1 PE=4 SV=1	184759	146970	674651	187221	138994	366785	609815	377715	414840	1626017	480777	757239	0.005094	0.03028	0.4038	0.01299	0.06868	0.0583
G1K2D9;A0A5F4BS70;A0A5F4DB38	G1K2D9_CANLF Haptoglobin OS=Canis lupus familiaris OX=9615 GN=LOC479668 PE=3 SV=1	219016173	125791297	75930406	181312559	167428019	115685470	149658232	139795643	93804451	65105066	51001982	2787635	0.006437	0.03275	1.829	0.04654	0.06644	0.0605
A0A5S7EUL7;A0A5F4CSY2	A0A5S7EUL7_CANLF Apolipoprotein E OS=Canis lupus familiaris OX=9615 GN=APOE PE=3 SV=1	12213099	5498087	3879364	8138167	10138452	6391864	3621886	3307206	5736022	6414626	5777803	5190173	0.08173	0.1437	1.547	0.06602	0.07531	0.0616
E2RAK7;A0A5F4CJ37	APOA2_CANLF Apolipoprotein A-II OS=Canis lupus familiaris OX=9615 GN=APOA2 PE=1 SV=2	721184	101066	196217	255392	269735	243857	109119	89789	268821	53216	57253	31292	0.0179	0.05796	3.012	0.02056	0.06584	0.0623
F1PR54;A0A5F4BVF3	F1PR54_CANLF Uncharacterized protein OS=Canis lupus familiaris OX=9615 GN=LTF PE=3 SV=1	1567678	3361411	7572071	2738617	10211832	5254790	1438829	1658591	1653291	4063250	1583723	3517354	0.04104	0.09851	2.234	0.08983	0.07604	0.0691
A0A5F4CKP6;A0A5F4DHT8;A0A5F4CYE6	A0A5F4CKP6_CANLF GLOBIN domain-containing protein OS=Canis lupus familiaris OX=9615 GN=LOC100855540 PE=3 SV=1	1375350	7521728	15236838	1517096	19938342	2366073	2017250	2789457	397915	448475	3434359	1446348	0.003052	0.02801	4.566	0.08983	0.08541	0.0711
A0A5F4CI56;A0A5F4DMQ9	A0A5F4CI56_CANLF Coronin OS=Canis lupus familiaris OX=9615 GN=CORO1A PE=3 SV=1	166828	30195	283885	138693	508668	61375	38083	25101	18206	34484	146182	63297	0.05401	0.1105	3.677	0.04654	0.08198	0.0713
E2R4V3;A0A5F4CB96	E2R4V3_CANLF Serpin family F member 2 OS=Canis lupus familiaris OX=9615 GN=SERPINF2 PE=3 SV=1	7809265	3500481	5420450	6094504	2321989	6472251	1742638	5082414	4472524	3399122	2775761	3157975	0.1117	0.1811	1.505	0.04654	0.08522	0.0729
E2R833	E2R833_CANLF Leucine rich alpha-2-glycoprotein 1 OS=Canis lupus familiaris OX=9615 GN=LRG1 PE=4 SV=3	4690561	3680891	3309810	4179809	3081532	4692916	4044157	4363711	1838611	2844794	2254908	2611390	0.2156	0.2509	1.333	0.04654	0.08618	0.073
E2RE31;P01874	E2RE31_CANLF Immunoglobulin heavy constant mu OS=Canis lupus familiaris OX=9615 GN=IGHM PE=4 SV=3	5228511	9008316	10558993	12107333	23384056	8634767	12328630	8189353	35504833	12969766	30657906	29575825	0.01448	0.05165	0.5365	0.04654	0.09244	0.0749
J9P028	J9P028_CANLF Glutathione peroxidase OS=Canis lupus familiaris OX=9615 GN=GPX3 PE=3 SV=2	4814684	1738367	2320821	3751900	3149425	2967792	2418449	2718974	2784531	1859247	1583144	1743792	0.2372	0.2509	1.393	0.06602	0.08431	0.075
A0A5F4CVS6;A0A5F4BP30;A0A5F4C0T4	A0A5F4CVS6_CANLF Annexin OS=Canis lupus familiaris OX=9615 GN=ANXA8L1 PE=3 SV=1	134426	252861	1442813	193359	428906	712391	312700	130008	73121	168265	66951	70889	0.006372	0.03275	3.831	0.01299	0.08678	0.0767
F1PNH6;A0A5F4D1K0	F1PNH6_CANLF Selenium binding protein 1 OS=Canis lupus familiaris OX=9615 GN=SELENBP1 PE=4 SV=3	571279	1804066	1091195	539128	694384	666165	1143473	1162467	1063902	2088681	1967101	1077206	0.04941	0.109	0.6341	0.03247	0.08969	0.0799
F1PDJ5;P02648;A0A5F4BYZ6	F1PDJ5_CANLF Apolipoprotein A-I OS=Canis lupus familiaris OX=9615 GN=APOA1 PE=3 SV=1	201732033	47736086	61929003	136663211	95195882	77109111	55665207	63548051	116298828	36404293	23898708	22182171	0.007206	0.03332	2.055	0.04654	0.09589	0.0819
P60524;A0A5F4C1A2;A0A5F4CSM1;A0A5F4DAK7;A0A5F4D7C9	HBB_CANLF Hemoglobin subunit beta OS=Canis lupus familiaris OX=9615 GN=HBB PE=1 SV=1	1473121	8051775	20922625	1638019	25925038	3409368	2980489	3306422	437166	522210	4251681	2208883	0.003678	0.02801	4.197	0.08983	0.09919	0.083
P49822;A0A5F4CHV4	ALBU_CANLF Albumin OS=Canis lupus familiaris OX=9615 GN=ALB PE=1 SV=3	1823745640	1045277704	1020086829	2164868836	531080932	941829035	528928892	971773543	867763589	791112845	958805245	575382142	0.07659	0.1406	1.585	0.04654	0.1013	0.085
A0A5F4D8N3;A0A5F4C6B5	A0A5F4D8N3_CANLF Lymphocyte cytosolic protein 1 OS=Canis lupus familiaris OX=9615 GN=LCP1 PE=4 SV=1	1905044	1336419	2431361	1664605	2823827	1019133	1100771	803198	951738	1329007	1829435	1710458	0.2266	0.2509	1.459	0.06602	0.105	0.0861
A0A5F4BQI1	A0A5F4BQI1_CANLF Actin-related protein 2/3 complex subunit 4 OS=Canis lupus familiaris OX=9615 GN=ARPC4 PE=3 SV=1	80144	77097	148842	70190	148050	71907	84646	61122	47791	75019	87724	61505	0.4356	0.3415	1.437	0.1201	0.1075	0.0899
F1P7J4	F1P7J4_CANLF Complement C5 OS=Canis lupus familiaris OX=9615 GN=C5 PE=4 SV=3	100664714	133712873	81858018	114611942	68698102	79354646	64684275	45072469	95369830	93119675	73909744	74566270	0.2295	0.2509	1.296	0.06602	0.1108	0.0933
A0A5F4D0B9;A0A5F4D238	A0A5F4D0B9_CANLF EGF containing fibulin extracellular matrix protein 1 OS=Canis lupus familiaris OX=9615 GN=EFEMP1 PE=4 SV=1	398465	698633	352343	246810	275532	264555	420783	368110	629581	652505	436113	639522	0.1518	0.2179	0.6964	0.04654	0.1124	0.0944
A0A5F4BP76	A0A5F4BP76_CANLF Aldehyde dehydrogenase 9 family member A1 OS=Canis lupus familiaris OX=9615 GN=ALDH9A1 PE=3 SV=1	15660	113734	72775	17419	8423	6807	74790	53820	25381	171972	197658	60168	0.004038	0.02801	0.4039	0.04654	0.1162	0.0966
E2RLN1	E2RLN1_CANLF Serpin family D member 1 OS=Canis lupus familiaris OX=9615 GN=SERPIND1 PE=3 SV=2	1950186	1305442	1412821	2039880	1020090	1802948	1329205	1595964	1341037	1298431	942788	1084081	0.4377	0.3415	1.248	0.08983	0.118	0.0972
F1PSK3;A0A5F4CAM8	F1PSK3_CANLF SH3 domain-binding glutamic acid-rich-like protein OS=Canis lupus familiaris OX=9615 GN=SH3BGRL3 PE=3 SV=3	64776	212760	135267	86652	119150	44951	48524	57562	44419	48745	118981	64972	0.3014	0.2783	1.733	0.06602	0.1153	0.0982
F1P841;E2R5W6	F1P841_CANLF GC vitamin D binding protein OS=Canis lupus familiaris OX=9615 GN=GC PE=4 SV=3	137885695	92726982	89416752	131919392	56876080	123056952	78031782	113075246	91070403	76403024	56747283	55979103	0.2207	0.2509	1.38	0.04654	0.1143	0.0983
A0A5F4CEP4;E2R9B6;A0A5F4BPC8	A0A5F4CEP4_CANLF Fetuin B OS=Canis lupus familiaris OX=9615 GN=FETUB PE=4 SV=1	42452289	24321129	39534138	38429918	31040887	26635463	52634893	26888383	59140282	55529154	24543019	53917180	0.2243	0.2509	0.7512	0.08983	0.1256	0.0989
A0A5F4BQ47	A0A5F4BQ47_CANLF Phospholipid transfer protein OS=Canis lupus familiaris OX=9615 GN=PLTP PE=4 SV=1	362722	980757	73341	306664	148505	135671	144294	23031	130574	110631	90971	95902	0.0304	0.08073	3.253	0.03247	0.1187	0.0995
E2REU6	E2REU6_CANLF IF rod domain-containing protein OS=Canis lupus familiaris OX=9615 GN=KRT18 PE=3 SV=3	76480	113837	160930	76713	243270	47064	562236	84940	288155	228728	399511	1736353	0.0006819	0.01064	0.2329	0.01299	0.1133	0.0996
F1PQ52	F1PQ52_CANLF Myeloperoxidase OS=Canis lupus familiaris OX=9615 GN=MPO PE=4 SV=3		16743	242872	34309	86842	41472		9290	4418	6266	2499		0.05289	0.1102	12.93	0.007937	0.136	0.0997
A0A5F4CZM1	A0A5F4CZM1_CANLF Sulfhydryl oxidase OS=Canis lupus familiaris OX=9615 GN=QSOX1 PE=4 SV=1	340109	288740	250053	319995	325192	325972	285119	403708	370931	404525	270330	409542	0.5765	0.382	0.8642	0.1201	0.1242	0.1018
A0A5F4CH33	A0A5F4CH33_CANLF Uncharacterized protein OS=Canis lupus familiaris OX=9615 PE=4 SV=1	35416821	21077426	59589813	16793623	33883988	59416908	69051357	38496287	79717064	177862317	43908379	49395873	0.02053	0.0611	0.4984	0.03247	0.1169	0.1022
F1PNN0	F1PNN0_CANLF IGF like family member 3 OS=Canis lupus familiaris OX=9615 GN=IGFL3 PE=4 SV=2	3600423	4900346	2642142	2958315	2581647	2693097	4262007	2620657	2917731	5457538	5476028	5042813	0.1989	0.2387	0.7539	0.08983	0.1234	0.1032
F1PYU9;E2QS80;A0A5F4CQ05;E2R164	F1PYU9_CANLF Keratin, type I cytoskeletal 10 OS=Canis lupus familiaris OX=9615 GN=KRT10 PE=3 SV=2	518448	913482	648080	650918	1731458	503684	2009453	675198	4190598	1308106	4160535	14582389	7.806e-05	0.001949	0.1936	0.007576	0.114	0.104
H9GWY1	H9GWY1_CANLF Inter-alpha-trypsin inhibitor heavy chain 4 OS=Canis lupus familiaris OX=9615 GN=ITIH4 PE=4 SV=3	98410	204734	80446		727014	1213	29190		465.1	15242	31419	3751	0.01848	0.05796	15.32	0.04762	0.1523	0.1063
A0A5F4CD75;A0A5F4BWZ6	A0A5F4CD75_CANLF Moesin OS=Canis lupus familiaris OX=9615 GN=MSN PE=4 SV=1	225341	158805	260208	242316	128391	101040	73217	75559	103250	131935	264780	64633	0.1898	0.2369	1.53	0.08983	0.1315	0.1066
F1PGS2	F1PGS2_CANLF Fibrinogen beta chain OS=Canis lupus familiaris OX=9615 GN=FGB PE=4 SV=2	888179	488359	1678068	864940	7642319	710270	562167	268178	310725	302307	262900	176762	0.000154	0.003204	6.058	0.002165	0.1573	0.1073
F1P8G0;P12800	F1P8G0_CANLF Fibrinogen gamma chain OS=Canis lupus familiaris OX=9615 GN=FGG PE=4 SV=2	788385	473842	1241168	900775	4053031	704899	611995	632487	543405	403338	360936	284106	0.01328	0.05024	2.713	0.007576	0.1385	0.1076
Q6EIY9	K2C1_CANLF Keratin, type II cytoskeletal 1 OS=Canis lupus familiaris OX=9615 GN=KRT1 PE=2 SV=1	446090	579511	651763	383008	964201	347315	1288448	535618	1415198	843013	1761907	9564669	0.002209	0.02801	0.261	0.01299	0.1862	0.109
A0A5F4DAE7;A0A5F4CAV4	A0A5F4DAE7_CANLF Uncharacterized protein OS=Canis lupus familiaris OX=9615 GN=IL6ST PE=4 SV=1	176822	280902	208921	173926	97149	214842	181552	160971	239568	407183	290716	318660	0.2663	0.2597	0.7108	0.08983	0.1286	0.1092
A0A5F4DFF1	A0A5F4DFF1_CANLF Uncharacterized protein OS=Canis lupus familiaris OX=9615 GN=LOC477699 PE=4 SV=1	76024	77353	503939	48402	1047879	279488	15237	55228	231857	64975	21516	26079	0.02401	0.06812	4.61	0.02056	0.1273	0.1094
F1PBL4	F1PBL4_CANLF Fibrinogen alpha chain OS=Canis lupus familiaris OX=9615 GN=FGA PE=4 SV=2	860279	364923	1457261	780653	6872111	738961	543377	168624	490448	237363	191235	132064	0.000246	0.004386	5.485	0.004329	0.1584	0.1123
Q6EIZ1	K22E_CANLF Keratin, type II cytoskeletal 2 epidermal OS=Canis lupus familiaris OX=9615 GN=KRT2 PE=2 SV=1	38711	83635	45981	39213	111156	99956	140498	91528	169304	74345	98815	741168	0.02702	0.07332	0.3485	0.04654	0.1894	0.1145
A0A077S9R2	A0A077S9R2_CANLF Lysozyme F2 OS=Canis lupus familiaris OX=9615 GN=LYZF2 PE=3 SV=1	3255604	6137162	5545669	1200773	3409420	8937080	3086895	7824060	11866282	21093507	7341910	63299149	0.004021	0.02801	0.2579	0.04654	0.1523	0.1166
A0A5F4C2N3;E2R886;A0A5F4BRJ6;A0A5F4CA49	A0A5F4C2N3_CANLF Kininogen 1 OS=Canis lupus familiaris OX=9615 GN=KNG1 PE=4 SV=1	63437164	51105066	38690609	64690990	38839302	48230149	47084636	50363442	47564620	36087012	33658732	37103169	0.3032	0.2783	1.209	0.04654	0.1378	0.1169
F1PAR9;A0A5F4CND5;A0A5F4CHI6	F1PAR9_CANLF NPC intracellular cholesterol transporter 2 OS=Canis lupus familiaris OX=9615 GN=NPC2 PE=4 SV=3	2106307	3338847	2867347	4475550	3182660	3024876	3773680	2794468	2901554	4833762	5624475	4332761	0.265	0.2597	0.7859	0.1548	0.1426	0.1201
A0A5F4CNR7;F1Q3C4;A0A5F4BSJ6;F1P6R7;A0A5F4C176;A0A5F4D9B0	A0A5F4CNR7_CANLF Uncharacterized protein OS=Canis lupus familiaris OX=9615 GN=LOC479912 PE=3 SV=1	2087930	3754299	6032547	1883398	3595461	5060111	7563400	4564970	3797491	8252507	4346382	3880095	0.1376	0.2069	0.6865	0.06602	0.1418	0.1223
E2RD86	E2RD86_CANLF Protein disulfide-isomerase OS=Canis lupus familiaris OX=9615 GN=PDIA3 PE=3 SV=1	63947	58657	293441	37691	141662	122641	257208	163091	150824	349362	192964	103801	0.03974	0.09726	0.5616	0.04654	0.1445	0.1223
A0A5F4C1G1;A0A5F4BPV2	A0A5F4C1G1_CANLF Heterogeneous nuclear ribonucleoprotein A2/B1 OS=Canis lupus familiaris OX=9615 GN=HNRNPA2B1 PE=4 SV=1	49091	36128	114036	35230	107168	91466	283462	140992	119361	100924	69379	60269	0.09611	0.1644	0.565	0.06602	0.149	0.1227
J9P0D4;A0A5F4DAX5	J9P0D4_CANLF Ig-like domain-containing protein OS=Canis lupus familiaris OX=9615 PE=4 SV=2	778437	999052	510276	665139	1842788	431579	830429	958564	2396759	1423443	734380	2452582	0.05295	0.1102	0.5987	0.06602	0.1503	0.1278
A0A5F4CHX5	A0A5F4CHX5_CANLF Aminopeptidase OS=Canis lupus familiaris OX=9615 GN=ANPEP PE=3 SV=1	545168	640216	384057	1070220	821478	286294	594946	251435	275636	228640	667492	406791	0.1855	0.2355	1.621	0.08983	0.1479	0.1287
A0A5F4CS27;A0A5F4CX47	A0A5F4CS27_CANLF Abhydrolase domain containing 14B OS=Canis lupus familiaris OX=9615 GN=ABHD14B PE=4 SV=1	251343	660760	754379	204765	431246	438346	622639	519084	439290	862162	905207	510019	0.1616	0.222	0.6902	0.06602	0.1502	0.1305
E2RPW3	E2RPW3_CANLF Paraoxonase 3 OS=Canis lupus familiaris OX=9615 GN=PON3 PE=4 SV=3	349299	78160	171636	285649	248420	141413	59021	287464	205798	40700	89586	46846	0.1116	0.1811	1.818	0.08983	0.1499	0.1323
A0A5F4DGN4;A0A5F4BRV8;A0A5F4C140;A0A5F4C8X8	A0A5F4DGN4_CANLF IF rod domain-containing protein OS=Canis lupus familiaris OX=9615 GN=VIM PE=3 SV=1	330666	76731	365610	219633	617514	86353	130539	34902	53413	52320	245864	322793	0.1215	0.192	2.161	0.06602	0.1683	0.1362
P10463;G1K2D5	CAYP1_CANLF Calcyphosin OS=Canis lupus familiaris OX=9615 GN=CAPS PE=1 SV=1	1685802	3788181	14817553	1985387	12411898	8404945	5134265	4323060	1278377	5267825	3351756	2256311	0.1198	0.1918	1.982	0.2424	0.1621	0.1364
A0A5S6CZL3	A0A5S6CZL3_CANLF Apolipoprotein A-IV OS=Canis lupus familiaris OX=9615 GN=APOA4 PE=3 SV=1	1602927	480740	227942	1023505	274984	124186	383103	261044	313575	186727	313622	137253	0.1504	0.2179	2.232	0.2424	0.166	0.1379
E2RS75;E2RS80	E2RS75_CANLF Uncharacterized protein OS=Canis lupus familiaris OX=9615 GN=CFB PE=3 SV=2	10224858	10556792	6854559	8352736	8949147	8861141	6200398	11885892	5403077	8549435	5890659	5080807	0.1945	0.2378	1.241	0.06602	0.1648	0.1411
F1P6Y7	F1P6Y7_CANLF Tubulin polymerization promoting protein family member 3 OS=Canis lupus familiaris OX=9615 GN=TPPP3 PE=4 SV=2	150290	259710	2187897	216958	1333592	846170	364019	366338	119109	524162	391280	282893	0.169	0.222	2.325	0.3496	0.1724	0.1432
P05124;A0A5F4CWJ7	KCRB_CANLF Creatine kinase B-type OS=Canis lupus familiaris OX=9615 GN=CKB PE=1 SV=1	691553	934531	2859152	560041	2077541	1569163	1198949	984080	308458	1141377	946793	703553	0.1868	0.2355	1.583	0.2944	0.1762	0.1435
A0A5F4C2I1	A0A5F4C2I1_CANLF Cystatin B OS=Canis lupus familiaris OX=9615 GN=CSTB PE=4 SV=1	636421	1123102	966094	552236	933256	424289	677614	815851	904249	1240980	1702687	928780	0.2983	0.2779	0.7351	0.197	0.179	0.1468
F1PNY2	F1PNY2_CANLF Immunoglobulin kappa constant OS=Canis lupus familiaris OX=9615 GN=IGKC PE=4 SV=3	18937225	55957333	7233520	42015310	40411663	9005024	8555474	14807914	20047194	10353354	24273379	20492010	0.2322	0.2509	1.728	0.2944	0.1744	0.1492
A0A5F4BNM9	A0A5F4BNM9_CANLF Galectin OS=Canis lupus familiaris OX=9615 GN=LGALS1 PE=2 SV=1	330987	276996	394131	335868	343209	305838	367395	229835	325151	454953	647137	487934	0.4676	0.3496	0.7799	0.1548	0.1842	0.1498
A0A5F4D2W8	A0A5F4D2W8_CANLF Mucin 13, cell surface associated OS=Canis lupus familiaris OX=9615 GN=MUC13 PE=4 SV=1	70884	160935	628084	93337	320097	583282	123418	209411	166776	185417	109857	193056	0.3443	0.3048	1.771	0.4091	0.185	0.151
A0A5F4C6H7;A0A5F4BZA4	A0A5F4C6H7_CANLF Microfibril associated protein 4 OS=Canis lupus familiaris OX=9615 GN=MFAP4 PE=4 SV=1	2378226	4652569	789194	2319881	662400	1279524	447295	957483	1262907	1324315	1448059	1287437	0.1809	0.2328	1.785	0.2424	0.184	0.1513
A0A5F4DDK9	A0A5F4DDK9_CANLF Purine nucleoside phosphorylase OS=Canis lupus familiaris OX=9615 GN=PNP PE=3 SV=1	94148	252162	516878	206150	208572	188090	170991	142694	23620	270218	195363	81092	0.23	0.2509	1.705	0.08983	0.1867	0.1577
F1PFI3;A0A5F4DI93;A0A5F4C231	F1PFI3_CANLF Redoxin domain-containing protein OS=Canis lupus familiaris OX=9615 GN=PRDX5 PE=4 SV=3	158067	876617	1361527	515415	1265267	1013441	494520	563937	213616	953750	828728	284593	0.258	0.2597	1.634	0.1201	0.1947	0.1624
F1Q1K9	F1Q1K9_CANLF Hyaluronan binding protein 2 OS=Canis lupus familiaris OX=9615 GN=HABP2 PE=3 SV=3	1108149	835397	342095	692185	398312	873649	482478	587809	672451	544288	580962	327287	0.4279	0.3405	1.29	0.1201	0.2048	0.1751
F2Z4Q6;A0A5F4CRM1	F2Z4Q6_CANLF Serum albumin OS=Canis lupus familiaris OX=9615 GN=AFP PE=4 SV=2	158122108	115608	153991038	66240	137362	159993	177373	138122	135895	145128	143217	149163	0.07639	0.1406	142.2	0.5314	0.1452	0.1754
A0A5F4BUS4;E2RSF6	A0A5F4BUS4_CANLF Uncharacterized protein OS=Canis lupus familiaris OX=9615 GN=ARL17A PE=3 SV=1	428501	627385	926634	363239	532280	615944	892512	594859	427407	873169	1111872	631378	0.3768	0.3222	0.7858	0.1548	0.212	0.1759
F2Z4N7;A0A5F4CF09;A0A5F4DDV9;F1PVC1;A0A5F4C6C0	F2Z4N7_CANLF Actin alpha cardiac muscle 1 OS=Canis lupus familiaris OX=9615 GN=ACTC1 PE=3 SV=2	3931909	3739501	4730744	3770326	4122041	2985110	2497841	2344187	3053577	4370691	4709067	2328574	0.369	0.3177	1.211	0.1548	0.208	0.1768
A0A5F4BSL9	A0A5F4BSL9_CANLF Uncharacterized protein OS=Canis lupus familiaris OX=9615 PE=4 SV=1	224654	253325	1029712	231098	895449	569705	515324	466199	135413	384575	276607	150613	0.2246	0.2509	1.546	0.197	0.2147	0.1791
A0A5F4CWI4	A0A5F4CWI4_CANLF Hyaluronidase OS=Canis lupus familiaris OX=9615 GN=HYAL1 PE=3 SV=1	507361	256329	721602	103696	261280	577565	541802	476466	541114	1976243	398046	490539	0.06861	0.1318	0.5874	0.2424	0.2402	0.1816
F1PGY1;A0A5F4DB33;A0A5F4D8I7	F1PGY1_CANLF Heat shock protein 90 alpha family class A member 1 OS=Canis lupus familiaris OX=9615 GN=HSP90AA1 PE=4 SV=3	1671075	1747135	6954933	1977781	6677304	4485579	3242581	3672181	1145762	3196874	2137227	1382613	0.2644	0.2597	1.599	0.197	0.2151	0.1821
A0A5F4CBM2;A0A5F4CTJ2;A0A5F4D441;A0A5F4D8E2;A0A5F4DIE2;F1PUW6;J9P1U5	A0A5F4CBM2_CANLF L-lactate dehydrogenase OS=Canis lupus familiaris OX=9615 GN=LDHA PE=3 SV=1	438887	632306	877786	368200	863892	434897	516319	323598	306376	478764	708175	400059	0.3537	0.3087	1.319	0.1548	0.2122	0.1829
A0A5F4C8V1;A0A5F4C2R9	A0A5F4C8V1_CANLF F-actin-capping protein subunit beta OS=Canis lupus familiaris OX=9615 GN=CAPZB PE=3 SV=1	62911	113631	148288	73003	146439	76949	75771	99721	40144	79233	119173	48108	0.5242	0.3697	1.303	0.197	0.2096	0.1832
A0A5F4BZ99;A0A5F4C052	A0A5F4BZ99_CANLF Uncharacterized protein OS=Canis lupus familiaris OX=9615 GN=LOC477699 PE=4 SV=1	115775	9824	348152	100676	1320335	165064	12817	24658	385968	7292	12424	6382	0.05064	0.109	5.398	0.06602	0.2304	0.1833
F1P778	F1P778_CANLF S100 calcium binding protein P OS=Canis lupus familiaris OX=9615 GN=S100P PE=4 SV=3	472589	785561	1066478	292004	905571	553714	1080737	650942	581285	1288924	1114815	697621	0.2623	0.2597	0.737	0.08983	0.2159	0.1865
E2RQC9	E2RQC9_CANLF RuvB-like helicase OS=Canis lupus familiaris OX=9615 GN=RUVBL1 PE=3 SV=2	14057	33519	297039	11898	275937	192486	115698	94287	5436	101355	29631	23726	0.6329	0.386	2.008	0.2424	0.2199	0.1875
F1PCE5;A0A5F4D5F7	F1PCE5_CANLF Serpin family A member 1 OS=Canis lupus familiaris OX=9615 GN=SERPINA1 PE=3 SV=3	82282893	48922453	63179908	105451220	42122212	74379914	21999244	76972040	65614728	45586268	51579227	58274835	0.2462	0.2561	1.282	0.197	0.2179	0.1877
A0A5F4CGL5;J9P3L5	A0A5F4CGL5_CANLF Ig-like domain-containing protein OS=Canis lupus familiaris OX=9615 PE=4 SV=1	203967	89089	45015	766881	8723	15437	967.5	26719	47894	18145	3065	150619	0.108	0.1808	4.636	0.1548	0.2545	0.1924
P17129	PSPB_CANLF Pulmonary surfactant-associated protein B (Fragment) OS=Canis lupus familiaris OX=9615 GN=SFTPB PE=1 SV=1	1997502	2893347	1014585	3534796	2503517	1481994	3888918	2406112	2307302	2824946	2680577	2752147	0.2135	0.2509	0.784	0.197	0.2261	0.1953
A0A5F4CDB4;A0A5F4C378	A0A5F4CDB4_CANLF NAD(P)H quinone dehydrogenase 1 OS=Canis lupus familiaris OX=9615 GN=NQO1 PE=4 SV=1	705716	2231866	9032217	917577	5376244	3787876	2256378	2217391	841539	2785679	2005472	1896770	0.3645	0.316	1.71	0.2424	0.2329	0.1966
J9P9J6	J9P9J6_CANLF Uncharacterized protein OS=Canis lupus familiaris OX=9615 PE=4 SV=2	41050065	110927890	34709176	75901521	89899474	42478816	26397848	22249175	40885574	42676608	47143256	91955046	0.1086	0.1808	1.408	0.197	0.2338	0.1972
F1PAL5	F1PAL5_CANLF Angiotensinogen OS=Canis lupus familiaris OX=9615 GN=AGT PE=3 SV=3	5002441	6586603	3536874	4177398	3742611	4943213	5343258	3691953	3493213	4807048	2762141	3337478	0.4029	0.3343	1.205	0.08983	0.238	0.1978
A0A5F4CNX1	A0A5F4CNX1_CANLF AHNAK nucleoprotein OS=Canis lupus familiaris OX=9615 GN=AHNAK PE=4 SV=1	105808	134303	203168	104749	254401	142232	367243	195403	126762	177748	236637	157319	0.3385	0.3018	0.734	0.1548	0.2426	0.2047
E2RLS3;A0A5F4D4F6	E2RLS3_CANLF Heat shock protein 90 alpha family class B member 1 OS=Canis lupus familiaris OX=9615 GN=HSP90AB1 PE=3 SV=2	654647	649017	2513787	647119	2644701	1640091	1104056	1411400	314688	1250226	934841	573647	0.2334	0.2509	1.525	0.197	0.2421	0.2077
F1PH87	F1PH87_CANLF Serpin family A member 3 OS=Canis lupus familiaris OX=9615 GN=SERPINA3 PE=3 SV=3	3214879	1199974	2038943	2042503	1373575	2743203	620026	2840647	1671854	1071117	1366264	1784633	0.2614	0.2597	1.381	0.1201	0.2474	0.2128
F1PK62;J9NRN6;E2RKD3;A0A5F4D4C5;J9NV93;J9NXS3;A0A5F4C0Y1;A0A5F4CU57	F1PK62_CANLF Peptidyl-prolyl cis-trans isomerase OS=Canis lupus familiaris OX=9615 PE=3 SV=2	2960383	5969525	7457494	2149202	5880547	4337202	5551521	5572746	4144644	7224410	8527020	5085426	0.2951	0.277	0.7597	0.2944	0.2682	0.226
F1PK29	F1PK29_CANLF Ribonuclease/angiogenin inhibitor 1 OS=Canis lupus familiaris OX=9615 GN=RNH1 PE=4 SV=3	379889	673457	560712	318908	434738	293159	215701	356284	183004	388978	648203	203376	0.2662	0.2597	1.359	0.1201	0.2653	0.2278
A0A5F4CTD0	A0A5F4CTD0_CANLF Alpha-1-B glycoprotein OS=Canis lupus familiaris OX=9615 GN=A1BG PE=4 SV=1	86918746	38490926	49874991	70361532	53487340	60344524	38603439	46777251	62545090	54831783	57524360	43416157	0.4648	0.3495	1.195	0.2424	0.2648	0.2293
A0A5F4C4W3;A0A5F4C740	A0A5F4C4W3_CANLF Uncharacterized protein OS=Canis lupus familiaris OX=9615 PE=3 SV=1	183803	385036	608814	216849	476729	359173	359553	244232	161346	334979	389821	224152	0.481	0.3543	1.345	0.2424	0.275	0.2309
F1Q0N9;A0A5F4DJY1;E2RKR1	F1Q0N9_CANLF IF rod domain-containing protein OS=Canis lupus familiaris OX=9615 GN=KRT14 PE=3 SV=2	68949	44846	68467	14351	88631	40563	771013	69729	28034	105170	37069	72807	0.1575	0.222	0.4183	0.197	0.3137	0.2435
L7N0I7;A0A5F4BWF5;E2RFV2;A0A5F4BPS3;A0A5F4C551;A0A5F4CZP0;A0A5F4D3V5;A0A5F4CJB6	L7N0I7_CANLF Tubulin beta chain OS=Canis lupus familiaris OX=9615 GN=TUBB4B PE=3 SV=1	874395	2199108	5166030	1770272	4757456	5190150	2478595	3181259	514100	4097529	2286059	1015960	0.2441	0.2561	1.427	0.2424	0.2923	0.2498
A0A5F4CPH1;A0A5F4BQ34	A0A5F4CPH1_CANLF Uncharacterized protein OS=Canis lupus familiaris OX=9615 GN=CANT1 PE=4 SV=1	599827	319577	201941	329579	424293	168453	300346	201351	256676	313111	176480	337219	0.533	0.3729	1.244	0.197	0.2965	0.2524
P33703;A0A5F4BVF9	APOH_CANLF Beta-2-glycoprotein 1 OS=Canis lupus familiaris OX=9615 GN=APOH PE=2 SV=1	29034228	36373385	17110993	29126197	14588080	23604482	25521637	26718215	17125838	17301766	13827769	22935445	0.4409	0.3417	1.22	0.197	0.2927	0.253
E2R0T6;A0A5F4DBN0;H9GW49;A0A5F4DDK1;E2QX84;A0A5F4CYA7;F1PIC7;A0A5F4BSS2	E2R0T6_CANLF Heat shock protein family A (Hsp70) member 8 OS=Canis lupus familiaris OX=9615 GN=HSPA8 PE=3 SV=1	1367388	1740306	6551186	1198262	5332766	3973951	2769640	3044597	1014499	3105179	2282475	1395056	0.431	0.3405	1.465	0.2944	0.2974	0.2535
A0A5F4CN31;A0A5F4C8Y1	A0A5F4CN31_CANLF Glucose-6-phosphate isomerase OS=Canis lupus familiaris OX=9615 GN=GPI PE=3 SV=1	289844	737978	2047668	184717	1561643	806739	646365	598909	366416	857636	750032	413173	0.5878	0.3822	1.432	0.3496	0.3054	0.2584
F1PZC6	F1PZC6_CANLF Histidine rich glycoprotein OS=Canis lupus familiaris OX=9615 GN=HRG PE=4 SV=3	30414596	28970340	18844193	31994223	13505549	24327531	22961706	17659753	25374374	24722064	22537314	10371083	0.4232	0.3405	1.187	0.1548	0.3054	0.2715
F1PDJ7	F1PDJ7_CANLF Ig-like domain-containing protein OS=Canis lupus familiaris OX=9615 GN=AZGP1 PE=3 SV=2	5892625	3966099	3596181	4379468	3686246	3219577	2538007	5038659	2649459	4496816	1730840	4131095	0.4043	0.3343	1.217	0.2944	0.3178	0.272
F1PG16	F1PG16_CANLF Uncharacterized protein OS=Canis lupus familiaris OX=9615 GN=CD5L PE=4 SV=2	139025	77810	135943	208657	1628277	89223	21173	24385	517180	28791	25807	14474	0.04498	0.1032	3.833	0.02056	0.3222	0.2729
A0A5F4C586	A0A5F4C586_CANLF Transthyretin OS=Canis lupus familiaris OX=9615 GN=TTR PE=3 SV=1	503799	927708	1255681	1451671	634525	1289177	945349	1112091	1275138	1306587	1876086	898762	0.3799	0.3226	0.8219	0.2424	0.3162	0.2739
E2QZQ1	E2QZQ1_CANLF Transferrin OS=Canis lupus familiaris OX=9615 GN=TF PE=3 SV=2	7253471	5700156	4653097	7460194	4985073	6003609	4705804	6610688	6316696	5081870	4635732	5052821	0.632	0.386	1.108	0.2424	0.3218	0.2753
A0A5F4C5W8;J9NU36	A0A5F4C5W8_CANLF Eukaryotic translation initiation factor 4A2 OS=Canis lupus familiaris OX=9615 GN=EIF4A2 PE=3 SV=1	78647	117405	479902	80490	486136	184652	152423	165403	73489	191908	203365	138302	0.6522	0.386	1.435	0.4686	0.3275	0.2756
A0A5F4CAF2	A0A5F4CAF2_CANLF BPI fold containing family B member 1 OS=Canis lupus familiaris OX=9615 GN=BPIFB1 PE=4 SV=1	977382	342521	1278840	177472	1417133	632220	461709	594928	1062561	3622029	850198	1415223	0.132	0.2009	0.6137	0.2944	0.3323	0.2772
F1Q421;P80009;F1PU95	F1Q421_CANLF Plasminogen OS=Canis lupus familiaris OX=9615 GN=PLG PE=3 SV=2	47491396	23988721	23807498	37778346	30566892	34978879	31144445	37411276	32688669	25704040	20350446	23894497	0.5625	0.3816	1.178	0.2424	0.3339	0.2898
J9NWA8;F1PLY9	J9NWA8_CANLF Uncharacterized protein OS=Canis lupus familiaris OX=9615 GN=FABP5 PE=4 SV=2	2236238	3931827	7457716	2602861	5074122	5939311	3197251	2510062	3464481	3991432	5286288	3316926	0.4832	0.3543	1.304	0.2944	0.3376	0.2951
E2R761;J9P3N9;A0A5F4CDM1;J9NT18;J9NVM0;A0A5F4D316;J9JHZ0;A0A5F4C8X3;J9NSR4;A0A5F4CFT3	E2R761_CANLF L-lactate dehydrogenase OS=Canis lupus familiaris OX=9615 GN=LDHB PE=3 SV=1	627138	1611587	2328457	858003	1610426	1628330	1556766	853011	479843	1193017	1714296	1023613	0.4435	0.3417	1.216	0.197	0.348	0.2971
A0A5F4CGT3;A0A5F4D7Z5	A0A5F4CGT3_CANLF Filamin A OS=Canis lupus familiaris OX=9615 GN=FLNA PE=4 SV=1	201655	155803	245428	218368	118517	74947	65203	61055	69629	110354	328708	86631	0.2863	0.2742	1.479	0.06602	0.3506	0.307
A0A5F4C2H3;A0A5F4CRE1;A0A5F4BPM6;A0A5F4CI25	A0A5F4C2H3_CANLF Myosin-9 OS=Canis lupus familiaris OX=9615 GN=MYH9 PE=3 SV=1	427561	860439	1044461	425692	539192	399927	758297	577845	556320	738339	1094541	754968	0.4093	0.3351	0.8212	0.1201	0.3594	0.31
E2RES2;A0A5F4CMP3	E2RES2_CANLF Serpin family C member 1 OS=Canis lupus familiaris OX=9615 GN=SERPINC1 PE=3 SV=3	39127892	50554489	34806318	45204014	23327275	35370121	22180817	40630720	36784215	32386818	37073738	32734668	0.5779	0.382	1.133	0.197	0.3624	0.3169
A0A5S6DAH6;A0A5F4BNM6	A0A5S6DAH6_CANLF Cadherin-1 OS=Canis lupus familiaris OX=9615 GN=CDH1 PE=4 SV=1	791362	778198	635810	789771	357853	684557	502013	656627	413780	622258	616724	744371	0.6619	0.3874	1.141	0.08983	0.358	0.3192
F1PBL1;J9PAA1;J9P069;A0A5F4C3H7;E2QZT7;A0A5F4CSI1;F6Y478;A0A5F4BVU1;A0A5F4C5W5;A0A5F4CNB6	F1PBL1_CANLF 14_3_3 domain-containing protein OS=Canis lupus familiaris OX=9615 GN=YWHAZ PE=3 SV=3	2531713	2889920	5352530	2150711	3549040	2712532	3287301	2548333	1791979	3178601	3367691	1971909	0.5538	0.3778	1.177	0.2944	0.3775	0.3234
A0A5F4CGI7;F6USN4	A0A5F4CGI7_CANLF Uncharacterized protein OS=Canis lupus familiaris OX=9615 GN=LOC477699 PE=4 SV=1	25282	175440	94460	13037	95980	175620	32253	202289	10147	88204	136812	2007016	0.1671	0.222	0.3485	0.4091	0.3485	0.3312
E2QWN4;A0A5F4C4I6	E2QWN4_CANLF N-acetylneuraminate synthase OS=Canis lupus familiaris OX=9615 GN=NANS PE=4 SV=2	143987	203002	391464	128302	239619	275219	219382	184052	98835	305100	186555	109217	0.5203	0.3697	1.252	0.197	0.3765	0.3358
A0A5F4D3T4;A0A5F4C5R0;A0A5F4CL96	A0A5F4D3T4_CANLF IQ motif containing GTPase activating protein 1 OS=Canis lupus familiaris OX=9615 GN=IQGAP1 PE=4 SV=1	212813	164193	387572	129007	150937	209890	296363	196901	166896	296998	373692	195806	0.4284	0.3405	0.8389	0.197	0.3882	0.3423
A0A5F4BRW2	A0A5F4BRW2_CANLF Scinderin OS=Canis lupus familiaris OX=9615 GN=SCIN PE=4 SV=1	54241	24697	240476	2454	54136	135449	221787	86224	38220	469689	46038	65116	0.07086	0.134	0.5569	0.2424	0.3933	0.3426
A0A5F4CMB7	A0A5F4CMB7_CANLF BPI fold containing family A member 1 OS=Canis lupus familiaris OX=9615 GN=BPIFA1 PE=4 SV=1	302384	231624	142040	53390	73015	175596	8813	31279	92788	258639	101236	197170	0.4574	0.346	1.346	0.2424	0.4042	0.355
F1Q3Y1	F1Q3Y1_CANLF Peptidyl arginine deiminase 2 OS=Canis lupus familiaris OX=9615 GN=PADI2 PE=4 SV=3	38526	31375	163070	16126	31827	77049	141041	47209	45401	317820	39719	27914	0.2008	0.2388	0.5707	0.197	0.415	0.3638
P38400;A0A5F4BSA6;A0A5F4BWN1	GNAI2_CANLF Guanine nucleotide-binding protein G(i) subunit alpha-2 OS=Canis lupus familiaris OX=9615 GN=GNAI2 PE=2 SV=2	121866	94715	209982	83880	279730	136954	173674	114246	102940	100220	133366	139218	0.7563	0.4066	1.222	0.4686	0.4273	0.3681
A0A5F4C9B0;A0A5F4CLF7;A0A5F4BZV3;J9NXY2;J9NWQ5;F1PIN6	A0A5F4C9B0_CANLF Calmodulin OS=Canis lupus familiaris OX=9615 GN=CALM1 PE=3 SV=1	1629397	2924675	8502105	2317078	6840722	5860797	4572907	3945745	2509573	4712206	3977499	2224779	0.7034	0.392	1.25	0.3496	0.4192	0.3738
F1PDT8;Q28894	F1PDT8_CANLF WAP four-disulfide core domain protein 2 OS=Canis lupus familiaris OX=9615 GN=WFDC2 PE=4 SV=3	6044346	7633919	8872076	5318681	5406937	6257054	5211924	5173867	7311019	16104739	7957260	6374626	0.6453	0.386	0.8299	0.4686	0.4376	0.3754
F1PZA1;A0A5F4D8P8	F1PZA1_CANLF Isocitrate dehydrogenase [NADP] OS=Canis lupus familiaris OX=9615 GN=IDH1 PE=2 SV=1	824062	1905914	3789120	1191952	3090023	2861002	2144956	2242293	814420	2682937	1983329	1004586	0.5846	0.3821	1.263	0.2424	0.4267	0.3785
J9NWJ5;A0A5F4BU42;P99505	J9NWJ5_CANLF Thioredoxin OS=Canis lupus familiaris OX=9615 PE=3 SV=2	1061259	2279788	2628361	961445	2073948	1525826	1936784	1617809	1438888	2218646	2992489	2075394	0.4107	0.3351	0.87	0.2944	0.4314	0.3831
F1PCG4;A0A5F4BZC1	F1PCG4_CANLF Peroxiredoxin OS=Canis lupus familiaris OX=9615 GN=PRDX2 PE=3 SV=2	18500	85387	155475	12180	83554	53278	74083	77040	49336	108558	131363	86158	0.1762	0.2291	0.7608	0.2424	0.4412	0.3919
E2QY46;A0A5F4DG67	E2QY46_CANLF Dicarbonyl and L-xylulose reductase OS=Canis lupus familiaris OX=9615 GN=DCXR PE=4 SV=2	399783	978139	1372720	496529	1083649	1276842	1728345	1580661	512384	1292645	1164149	592473	0.5235	0.3697	0.8477	0.1548	0.4414	0.3951
F2Z4N2	F2Z4N2_CANLF Histone H4 OS=Canis lupus familiaris OX=9615 GN=H4-16 PE=3 SV=1	60968	51402	276208	37553	579130	114036	183048	78192	63127	34984	186443	158464	0.9404	0.4579	1.646	0.5314	0.4623	0.4014
A0A5F4C3D8	A0A5F4C3D8_CANLF Annexin OS=Canis lupus familiaris OX=9615 GN=ANXA11 PE=3 SV=1	37936	91587	221888	65696	322516	145117	130684	116010	57638	101458	145209	117910	0.8884	0.4418	1.227	0.4686	0.4491	0.4033
A0A5F4CSP7	A0A5F4CSP7_CANLF Ig-like domain-containing protein OS=Canis lupus familiaris OX=9615 PE=4 SV=1	191923	382083	149274	644878	130502	193184	124552	173433	408404	326003	221492	1456499	0.4932	0.3579	0.6768	0.3496	0.4598	0.4051
J9NT73	J9NT73_CANLF Brain abundant membrane attached signal protein 1 OS=Canis lupus familiaris OX=9615 GN=BASP1 PE=4 SV=2	36663	98865	383546	49644	293750	248968	235621	161372	53384	188666	80479	85964	0.8716	0.4352	1.345	0.3496	0.4545	0.4102
A0A5F4D5V0;P60952-1;E2QU83;J9NYK5	A0A5F4D5V0_CANLF Uncharacterized protein OS=Canis lupus familiaris OX=9615 PE=4 SV=1	144901	254920	374881	168846	175883	168048	203403	145649	103237	202470	303374	115148	0.5812	0.382	1.253	0.2944	0.4624	0.417
F1PG39	F1PG39_CANLF Inter-alpha-trypsin inhibitor heavy chain 2 OS=Canis lupus familiaris OX=9615 GN=ITIH2 PE=4 SV=3	818360	324065	318871	356541	541267	350998	279651	381666	856271	269398	83740	222061	0.2729	0.2641	1.354	0.1201	0.4655	0.418
J9NZT2	J9NZT2_CANLF Ig-like domain-containing protein OS=Canis lupus familiaris OX=9615 PE=4 SV=2	1469031	980768	681348	662516	2480929	1075220	1248745	1355368	1498846	1387763	1108784	2241582	0.3263	0.2931	0.829	0.1201	0.4591	0.4189
A0A5F4CJG1;J9NUJ2;P06908	A0A5F4CJG1_CANLF C-type lectin domain-containing protein OS=Canis lupus familiaris OX=9615 GN=LOC610540 PE=4 SV=1	96831753	263658318	86409694	88901948	92124538	36501167	45848922	55156868	68492979	102188782	109285188	133398690	0.5167	0.3697	1.241	0.5314	0.4893	0.4249
A0A5F4DHY6;F1Q1C8;A0A5F4BV63;A0A5F4D8M4;A0A5F4D4R5;A0A5F4DJH5;J9NXU5;J9P0V2	A0A5F4DHY6_CANLF Cofilin 1 OS=Canis lupus familiaris OX=9615 GN=CFL1 PE=3 SV=1	2967616	4179428	6314853	2270172	4851685	2893326	2532498	2672327	2080228	4017754	5752484	2682325	0.4803	0.3543	1.178	0.1548	0.4707	0.4271
A0A5F4D5S9;A0A5F4BW32;A0A5F4CZX4;A0A5F4CB93;Q28275;Q28275-2	A0A5F4D5S9_CANLF Fibronectin OS=Canis lupus familiaris OX=9615 GN=FN1 PE=4 SV=1	2334981	1001631	2008529	2686470	3700980	1374462	1655705	1987126	2902566	1407177	899845	2119826	0.6111	0.386	1.195	0.2944	0.4781	0.4277
E2QZ50;A0A5F4DER2;A0A5F4CE82	E2QZ50_CANLF Adenylyl cyclase-associated protein OS=Canis lupus familiaris OX=9615 GN=CAP1 PE=3 SV=1	379294	553856	1347460	365733	953954	529119	604854	526048	333610	676612	849581	351685	0.6175	0.386	1.204	0.2944	0.4765	0.4289
A0A5F4DKK8;J9P309	A0A5F4DKK8_CANLF Actin-related protein 2/3 complex subunit 3 OS=Canis lupus familiaris OX=9615 PE=3 SV=1	68965	73476	197137	57162	108118	85185	95084	46319	59706	84808	121015	80433	0.7761	0.4071	1.178	0.4091	0.4846	0.4313
E2RLQ9	E2RLQ9_CANLF Valosin containing protein OS=Canis lupus familiaris OX=9615 GN=VCP PE=3 SV=3	759066	998056	2912763	770862	2126626	1773039	1965072	1528664	673333	1678417	1046556	626164	0.5815	0.382	1.23	0.2424	0.487	0.4405
A0A5F4D2J2;F1Q435	A0A5F4D2J2_CANLF Transglutaminase 2 OS=Canis lupus familiaris OX=9615 GN=TGM2 PE=4 SV=1	135230	228527	173348	167802	105667	82834	103698	82072	111106	123545	233756	103489	0.6494	0.386	1.171	0.197	0.4797	0.4408
F6X9C1	F6X9C1_CANLF Cathepsin H OS=Canis lupus familiaris OX=9615 GN=CTSH PE=3 SV=2	9488140	6778958	6076325	12375524	4898878	7979542	9463704	4821170	5114837	7151372	8334736	6948526	0.5718	0.382	1.124	0.3496	0.4837	0.4424
A0A5F4CR45;A0A5F4CC65	A0A5F4CR45_CANLF Complement C2 OS=Canis lupus familiaris OX=9615 GN=C2 PE=3 SV=1	559849	472555	441270	685006	691482	658619	799822	621339	405229	499710	399270	446118	0.61	0.386	1.098	0.197	0.4875	0.4454
F1PE09	F1PE09_CANLF 6-phosphogluconate dehydrogenase, decarboxylating OS=Canis lupus familiaris OX=9615 GN=PGD PE=3 SV=3	792040	2650497	2403643	497014	1639257	1169456	3094026	911881	1464713	2214434	2142147	1385803	0.29	0.2742	0.791	0.2944	0.4865	0.4476
E2QV08;F1Q1R1;A0A5F4CRJ6;A0A5F4DBT7	E2QV08_CANLF Malate dehydrogenase OS=Canis lupus familiaris OX=9615 GN=MDH1 PE=3 SV=3	945723	1612840	2094197	1199491	1770747	1425583	1693275	1584218	1246397	2158849	2054289	1302247	0.6517	0.386	0.8992	0.2944	0.4844	0.4477
F1PHS2;A0A5F4CDF8	F1PHS2_CANLF Serpin family A member 11 OS=Canis lupus familiaris OX=9615 GN=SERPINA11 PE=3 SV=2	436931	211139	344604	506684	287553	501495	283750	507200	402647	303752	223004	292902	0.704	0.392	1.133	0.3496	0.4928	0.4552
E2RQ14;A0A5F4CYM9;A0A5F4D3M0;A0A5F4CI64;A0A5F4BYA5	E2RQ14_CANLF Annexin OS=Canis lupus familiaris OX=9615 GN=ANXA5 PE=3 SV=3	2633185	6140539	5055432	2508968	3478437	3112947	4285874	3377785	3390338	4266959	6194075	4453191	0.4473	0.3426	0.8865	0.197	0.503	0.4582
E2QWR0	E2QWR0_CANLF Surfactant protein D OS=Canis lupus familiaris OX=9615 GN=SFTPD PE=4 SV=1	16077301	21359783	15793527	16962868	13248746	23570478	13315653	17457513	26924021	22738271	14299407	23981855	0.6422	0.386	0.8867	0.2424	0.4963	0.4614
F6XRY2	F6XRY2_CANLF Eukaryotic translation elongation factor 2 OS=Canis lupus familiaris OX=9615 GN=EEF2 PE=4 SV=1	481457	697899	843287	494882	607458	485847	546192	531338	407800	649979	740483	392276	0.6857	0.392	1.103	0.3496	0.4985	0.4628
A0A5F4CB36	A0A5F4CB36_CANLF Uncharacterized protein OS=Canis lupus familiaris OX=9615 GN=LOC100856515 PE=3 SV=1	137881	796456	306980	55080	22907	55106	229567	286736	211531	450254	477612	223746	0.01578	0.05391	0.6091	0.1201	0.5336	0.4889
F1PUR5	F1PUR5_CANLF Anterior gradient 2, protein disulphide isomerase family member OS=Canis lupus familiaris OX=9615 GN=AGR2 PE=4 SV=2	294969	189032	1501091	77210	1020529	745725	1452977	709009	434633	1765471	378729	395473	0.1689	0.222	0.7208	0.2424	0.5295	0.4926
E2RM47	E2RM47_CANLF SEC14 like lipid binding 3 OS=Canis lupus familiaris OX=9615 GN=SEC14L3 PE=4 SV=3	2945645	5436454	4866862	2747789	2709668	5084174	9020735	4284196	2164278	4839521	5389062	2452045	0.6916	0.392	0.8478	0.4686	0.539	0.4949
F1PWQ0	F1PWQ0_CANLF Rab GDP dissociation inhibitor OS=Canis lupus familiaris OX=9615 GN=GDI1 PE=3 SV=2	527439	733587	1629754	468415	943632	1036186	591952	708220	476146	1140521	1054122	598631	0.701	0.392	1.15	0.4686	0.5477	0.4979
E2R0H6	E2R0H6_CANLF Prolactin induced protein OS=Canis lupus familiaris OX=9615 GN=PIP PE=4 SV=2	300825	663743	371573	24966	228568	264341	240594	99818	207983	530686	193922	1361915	0.5383	0.3729	0.7692	0.4091	0.5528	0.4981
A0A5F4C9Y6;A0A5F4CAZ9	A0A5F4C9Y6_CANLF Uncharacterized protein OS=Canis lupus familiaris OX=9615 GN=PTMA PE=4 SV=1	121234	105894	394957	135352	376392	267784	382682	326047	100459	339732	309027	204471	0.4136	0.3352	0.8406	0.4091	0.5405	0.5029
F1PSK8	F1PSK8_CANLF Dipeptidyl peptidase 1 OS=Canis lupus familiaris OX=9615 GN=CTSC PE=3 SV=2	17295590	9002635	9850029	17655000	17487123	13058438	13622925	17731048	11450274	10318079	12261213	11588181	0.7889	0.4087	1.094	0.4686	0.5427	0.5071
F1PKW7	F1PKW7_CANLF Tyrosine 3-monooxygenase/tryptophan 5-monooxygenase activation protein beta OS=Canis lupus familiaris OX=9615 GN=YWHAB PE=3 SV=3	415640	593542	870287	373313	439996	452031	642574	453316	466531	654031	773050	501971	0.6575	0.3871	0.8853	0.08983	0.5434	0.5076
F2Z4P4;A0A5F4CZV0;E2QW85;J9NZ09;A0A5F4CAX8;E2R791;J9NRW9;J9P0C2;A0A5F4BWZ1;A0A5F4CNS8;F1PAG7;J9NRT6;A0A5F4CKR2;E2RJ31;J9P3R3;J9PA89;A0A5F4C0M7;E2R3K1;A0A5F4CXU8;E2RN27;J9P051;J9P830;A0A5F4BUU8;A0A5F4C6L2;E2RBU3	F2Z4P4_CANLF Elongation factor 1-alpha OS=Canis lupus familiaris OX=9615 GN=EEF1A1 PE=3 SV=1	1500790	1829136	3592197	1307917	1680485	1601291	1128124	1611805	1329316	2107212	2890737	798660	0.6525	0.386	1.182	0.2944	0.5647	0.509
E2RE76	APOA4_CANLF Apolipoprotein A-IV OS=Canis lupus familiaris OX=9615 GN=APOA4 PE=3 SV=2	1250996	603650	261710	695481	385882	177430	699509	413824	424010	335834	468431	471857	0.9632	0.4585	1.154	0.4686	0.588	0.513
F1P6B7	F1P6B7_CANLF Annexin OS=Canis lupus familiaris OX=9615 GN=ANXA1 PE=3 SV=1	11292833	19019559	28573872	10682780	17630346	18601541	18265391	14349619	8832539	18728466	21237893	12411958	0.7262	0.3959	1.124	0.4091	0.5531	0.5203
A0A5F4CHG4;A0A5F4CSD4;A0A5F4BQW9;A0A5F4CCG2;J9P7L3;A0A5F4CCY7	A0A5F4CHG4_CANLF Peroxiredoxin OS=Canis lupus familiaris OX=9615 GN=PRDX1 PE=3 SV=1	1402449	3258644	4112090	1287150	3498330	2015660	2355869	2901385	2045641	3724587	4012684	2650060	0.3964	0.3321	0.8592	0.2944	0.5553	0.5241
E2QS13;A0A5F4D8K7;A0A5F4D715	E2QS13_CANLF Parkinsonism associated deglycase OS=Canis lupus familiaris OX=9615 GN=PARK7 PE=4 SV=1	248692	683688	1078500	296194	742077	670329	826748	673663	471625	982228	912229	417231	0.4853	0.3543	0.8718	0.2944	0.5644	0.5251
A0A5F4BU46;A0A5F4BWK7;F1P782;A0A5F4DCE8;J9NWG3;J9P0B2	A0A5F4BU46_CANLF Histone H2B OS=Canis lupus familiaris OX=9615 PE=3 SV=1	43955	96743	395224	40901	745757	132618	243478	47777	58718	76349	286362	308527	0.966	0.4585	1.381	0.5314	0.5738	0.5261
A0A5F4C707;A0A5F4C0Y8;A0A5F4CR12;E2RKW9;J9P1X3	A0A5F4C707_CANLF Annexin OS=Canis lupus familiaris OX=9615 GN=ANXA2 PE=3 SV=1	2495902	3179901	4082525	2214948	3987028	2548573	4283180	2850312	2378115	2738395	3706683	4137793	0.6454	0.386	0.8978	0.2424	0.5797	0.5387
A0A5S6DEE6	A0A5S6DEE6_CANLF Clusterin OS=Canis lupus familiaris OX=9615 GN=CLU PE=3 SV=1	11574634	8637464	8028984	9773584	6293456	9942896	8631840	6900224	8361023	10091620	6493949	10466303	0.7759	0.4071	1.062	0.4091	0.5908	0.5538
F1Q3Y0	F1Q3Y0_CANLF Profilin OS=Canis lupus familiaris OX=9615 GN=PFN1 PE=3 SV=2	2182556	3030405	5333387	1737831	3533557	2392972	2480651	1684577	1931209	3586388	4051051	2359609	0.7891	0.4087	1.131	0.4091	0.6001	0.5563
A0A5F4C1B3	A0A5F4C1B3_CANLF Transgelin OS=Canis lupus familiaris OX=9615 GN=TAGLN2 PE=3 SV=1	3068819	5122185	4788376	2736443	2995956	2344245	3904053	2614658	2571688	4418154	7480059	2969570	0.7374	0.4002	0.8799	0.5314	0.6002	0.5576
A0A5F4D9G5	A0A5F4D9G5_CANLF Joining chain of multimeric IgA and IgM OS=Canis lupus familiaris OX=9615 GN=JCHAIN PE=4 SV=1	3868567	7081785	5262497	5318934	12600996	5616374	6274378	3148493	7946203	6087945	5878461	18432128	0.697	0.392	0.8368	0.2424	0.6085	0.5606
F6UYJ9	F6UYJ9_CANLF Calreticulin OS=Canis lupus familiaris OX=9615 GN=CALR PE=3 SV=2	243725	300536	443081	269995	466873	224354	343039	298997	169619	471434	281024	178283	0.6652	0.3874	1.113	0.4091	0.5947	0.5673
F1PKI4;A0A5F4CMF0;A0A5F4DAI8;F1PTB9	F1PKI4_CANLF Chloride intracellular channel protein OS=Canis lupus familiaris OX=9615 GN=CLIC1 PE=3 SV=2	528940	717315	1484261	523790	580138	866712	1082124	559226	375625	770989	812280	540648	0.6963	0.392	1.145	0.4686	0.6183	0.5702
E2RPB8	E2RPB8_CANLF C-type lectin domain family 3 member B OS=Canis lupus familiaris OX=9615 GN=CLEC3B PE=4 SV=3	505748	383193	409438	201934	384718	505843	444421	518863	350722	338481	365557	553450	0.7514	0.4061	0.941	0.4686	0.6208	0.5784
A0A5F4BUZ8;A0A5F4BS25	A0A5F4BUZ8_CANLF Transketolase OS=Canis lupus familiaris OX=9615 GN=TKT PE=4 SV=1	1912687	3925005	8390242	2324925	5586375	4274104	5560976	3799839	1610936	5435136	3881722	2574225	0.8446	0.4286	1.179	0.2944	0.62	0.5822
Q9TSX8;E2QYS4	VNN1_CANLF Pantetheinase OS=Canis lupus familiaris OX=9615 GN=VNN1 PE=2 SV=1	178777	539669	266871	324485	124344	320408	527551	256997	204123	322101	344931	326615	0.5178	0.3697	0.8709	0.2424	0.6201	0.5829
A0A5F4DEZ3;A0A5F4CUC2	A0A5F4DEZ3_CANLF Dihydropyrimidinase like 2 OS=Canis lupus familiaris OX=9615 GN=DPYSL2 PE=4 SV=1	284918	200479	305573	221745	346709	178089	245859	147051	129919	182392	390660	293607	0.6369	0.386	1.103	0.2944	0.6233	0.5837
A8QWU1	A8QWU1_CANLF Protease inhibitor OS=Canis lupus familiaris OX=9615 GN=SLPI PE=2 SV=1	129466	129256	77022	38286	447130	118428	18769	96668	182951	190002	215137	505573	0.3485	0.3063	0.7549	0.2424	0.63	0.5858
J9P430;A0A5F4DG02;F6V1W9;A0A5F4BRF0	J9P430_CANLF Transferrin OS=Canis lupus familiaris OX=9615 GN=TF PE=3 SV=1	342397569	263951266	279104612	465561912	262957855	366669806	276725094	346349941	437691290	385151710	304294393	349515758	0.7245	0.3959	0.9476	0.2424	0.6295	0.5964
E2R002;A0A5F4C9B6	E2R002_CANLF Prostaglandin reductase 1 OS=Canis lupus familiaris OX=9615 GN=PTGR1 PE=4 SV=2	292755	1032901	1746441	202198	780709	858012	1161247	763613	550898	1436247	944652	802506	0.3132	0.2854	0.8714	0.3496	0.6455	0.6098
A0A5F4CWK7	A0A5F4CWK7_CANLF Ig-like domain-containing protein OS=Canis lupus familiaris OX=9615 PE=4 SV=1	849488	1233175	397136	525623	2612431	455723	998415	966101	970587	1003575	795906	2584740	0.2362	0.2509	0.777	0.197	0.6476	0.6116
E2R5B9;A0A5F4CDZ6	E2R5B9_CANLF Glutathione S-transferase OS=Canis lupus familiaris OX=9615 GN=GSTM3 PE=3 SV=1	331839	654540	1867671	546094	968160	1567247	1547029	817643	153524	1599503	489132	355783	0.387	0.3264	1.224	0.2944	0.6564	0.6132
E2RJE4	E2RJE4_CANLF Cystatin E/M OS=Canis lupus familiaris OX=9615 GN=CST6 PE=3 SV=1	281471	311655	326072	186295	193652	331911	210696	198015	187433	440980	240230	228333	0.7716	0.4071	1.093	0.3496	0.6675	0.6295
J9P5F0;A0A5F4D4Z6	J9P5F0_CANLF Rho GTPase activating protein 45 OS=Canis lupus familiaris OX=9615 GN=ARHGAP45 PE=3 SV=2	1137663	1979082	701778	771411	552765	1395359	1436474	493962	913620	1163866	802523	1060009	0.8495	0.4293	1.125	0.5314	0.6716	0.6339
J9P4N4	J9P4N4_CANLF CD59 molecule OS=Canis lupus familiaris OX=9615 GN=CD59 PE=4 SV=2	660569	1295071	3355384	718872	2151863	3873363	1896818	2211628	1404731	1803894	1094559	2136000	0.825	0.4204	1.074	0.5314	0.6762	0.6456
A0A5F4DJ85;F1PL93	A0A5F4DJ85_CANLF Rho GDP dissociation inhibitor alpha OS=Canis lupus familiaris OX=9615 GN=ARHGDIA PE=4 SV=1	1340368	1759353	2086155	902789	1591901	1081720	1318537	1299514	1264766	1951628	2102117	1415398	0.7201	0.3959	0.9439	0.4091	0.6839	0.6526
A0A5F4CZ54;A0A5F4D2B3	A0A5F4CZ54_CANLF Annexin OS=Canis lupus familiaris OX=9615 GN=ANXA4 PE=3 SV=1	122427	347575	755828	185098	474251	404296	394211	327955	253493	268201	508821	303111	0.9332	0.4579	1.078	0.4091	0.7058	0.6673
F6XY66;A0A5F4CI09	F6XY66_CANLF Transforming protein RhoA OS=Canis lupus familiaris OX=9615 GN=RHOA PE=4 SV=1	405675	435813	567002	550435	365063	507368	412541	458732	419165	447460	528759	475413	0.9156	0.4536	1.019	0.4686	0.7011	0.6685
A0A5F4CIE3;A0A5F4BTN3	A0A5F4CIE3_CANLF Histone H2A OS=Canis lupus familiaris OX=9615 GN=H2AC15 PE=3 SV=1	31641	100553	782008	60309	953729	210053	324592	49096	109562	106559	565564	526418	0.6673	0.3874	1.14	0.4686	0.6961	0.6718
F6PME1	F6PME1_CANLF Galectin OS=Canis lupus familiaris OX=9615 GN=LGALS3 PE=4 SV=1	142518	137985	228962	87737	190832	150561	147391	128862	92299	186162	238062	209644	0.802	0.4137	0.9391	0.4091	0.7273	0.6981
A0A5F4C3M6;A0A5F4DJJ0;A0A5F4C972	A0A5F4C3M6_CANLF Ubiquitin B OS=Canis lupus familiaris OX=9615 GN=UBB PE=4 SV=1	1796491	2578886	4663662	1679740	3660007	2801094	3548245	2810448	1956918	2693954	3155338	1897163	0.9567	0.4585	1.068	0.4686	0.7356	0.7093
Q9TT99;A0A5F4C8C3;A0A5F4DHN6	ATOX1_CANLF Copper transport protein ATOX1 OS=Canis lupus familiaris OX=9615 GN=ATOX1 PE=3 SV=1	114273	224952	489397	74943	162481	175186	272653	138138	143182	506951	243259	103325	0.5936	0.3839	0.8633	0.3496	0.7527	0.7257
A0A5F4BZQ1;A0A5F4C9K2	A0A5F4BZQ1_CANLF Deleted in malignant brain tumors 1 OS=Canis lupus familiaris OX=9615 GN=DMBT1 PE=4 SV=1	277188	1168705	884011	307726	1857222	961658	520693	1030483	951485	1540107	623498	1332373	0.4517	0.3438	0.9252	0.3496	0.7611	0.7396
F1PRZ1;A0A5F4C4V0	F1PRZ1_CANLF Voltage dependent anion channel 1 OS=Canis lupus familiaris OX=9615 GN=VDAC1 PE=4 SV=2	35151	422369	107181	252438	73856	39137	110863	60764	59809	130759	158137	285119	0.6502	0.386	1.082	0.3496	0.7766	0.75
A0A5F4CY03;J9NV76	A0A5F4CY03_CANLF Uncharacterized protein OS=Canis lupus familiaris OX=9615 GN=MYL12B PE=4 SV=1	611199	487168	369800	155399	1684282	177560	825188	697856	348957	344049	354599	539049	0.6512	0.386	1.044	0.4091	0.8049	0.7598
F1PP40;A0A5F4BSY1	F1PP40_CANLF Cysteine rich protein 2 OS=Canis lupus familiaris OX=9615 GN=CRIP2 PE=4 SV=2	194136	490280	540305	154628	133446	183724	155377	417646	188134	317412	706113	106281	0.809	0.4156	0.813	0.4686	0.7884	0.7651
A0A5F4BVY6;A0A5F4C4A6	A0A5F4BVY6_CANLF Tyrosine 3-monooxygenase/tryptophan 5-monooxygenase activation protein epsilon OS=Canis lupus familiaris OX=9615 GN=YWHAE PE=3 SV=1	963805	1275251	2756741	723673	1648245	1822784	2224687	1575045	988979	2008218	1766700	1202768	0.6457	0.386	0.9576	0.3496	0.7916	0.7698
A0A5F4CCV6;A0A5F4CAL0	A0A5F4CCV6_CANLF Complement C7 OS=Canis lupus familiaris OX=9615 GN=C7 PE=4 SV=1	7551263	11450442	4301101	5324356	3906527	4837673	7207592	2472769	6526859	5667835	3947966	9195266	0.7608	0.4066	1.071	0.5314	0.8018	0.7747
A0A5F4C4Q1;A0A5F4C7P9	A0A5F4C4Q1_CANLF Beta-2-microglobulin OS=Canis lupus familiaris OX=9615 GN=B2M PE=3 SV=1	2643796	3943158	3140241	3550499	3063149	2741537	2880726	2627996	2643888	5052637	3044465	3475258	0.9446	0.4579	0.9711	0.3496	0.8065	0.7849
A0A5F4C451;A0A5F4C172	A0A5F4C451_CANLF Ig-like domain-containing protein OS=Canis lupus familiaris OX=9615 PE=4 SV=1	1406427	1229980	272714	567419	1277050	359759	529683	392742	1010586	529587	483080	1742550	0.8703	0.4352	1.04	0.4686	0.8158	0.7981
F6Y713	F6Y713_CANLF Alpha-1-acid glycoprotein OS=Canis lupus familiaris OX=9615 GN=LOC100685620 PE=3 SV=1	29559977	46271661	22388771	37092951	53390699	42843483	32472461	32935795	32445381	57294564	31193285	36699078	0.8252	0.4204	1.027	0.4091	0.8232	0.7996
A0A5F4CH63	A0A5F4CH63_CANLF Ig-like domain-containing protein OS=Canis lupus familiaris OX=9615 PE=4 SV=1	1054958	1659922	980127	3376489	2134225	2037138	944595	2674551	2509699	1256074	1489534	3092160	0.7065	0.392	0.9397	0.4686	0.8166	0.8014
A0A0A0MPD0	A0A0A0MPD0_CANLF Triosephosphate isomerase OS=Canis lupus familiaris OX=9615 GN=TPI1 PE=3 SV=2	1312422	2828656	4921766	1282573	3081388	2190264	2745495	2618643	1608832	3312621	4337987	1899344	0.5407	0.3729	0.9196	0.4091	0.8302	0.8141
F1PFF2	F1PFF2_CANLF Protein S100 OS=Canis lupus familiaris OX=9615 GN=S100A11 PE=3 SV=3	1776180	4141878	4015417	1389792	1916733	2271748	1978446	2292207	2015341	3140734	4898623	2057441	0.7009	0.392	0.9444	0.2424	0.8342	0.816
J9P8S3;E2R5P5;A0A5F4D1P9;F1P7C2	J9P8S3_CANLF S100 calcium binding protein A8 OS=Canis lupus familiaris OX=9615 GN=S100A8 PE=3 SV=2	597623	848191	1417182	384635	1389998	719428	891626	632892	546060	867185	1277185	878027	0.9521	0.4585	1.037	0.4686	0.8319	0.8173
A0A5F4DBZ0;A0A5F4C6L9	A0A5F4DBZ0_CANLF Phosphoglycerate kinase OS=Canis lupus familiaris OX=9615 GN=PGK1 PE=3 SV=1	452251	793803	1333580	408467	874924	545690	825408	499580	450940	801546	1138988	473410	0.9401	0.4579	1.059	0.5314	0.8438	0.8239
A0A0N9JE84;A0A5F4BXT7;A0A5F4CLI3	A0A0N9JE84_CANLF Tropomyosin 4 OS=Canis lupus familiaris OX=9615 GN=TPM4 PE=2 SV=1	126134	117893	213174	95507	259887	99138	167389	123625	71930	207169	205412	176528	0.7635	0.4066	0.9528	0.4686	0.8518	0.8392
F1PTZ5;Q28284;A0A5F4C571	F1PTZ5_CANLF CD44 antigen OS=Canis lupus familiaris OX=9615 GN=CD44 PE=4 SV=3	1002850	972043	891436	1545088	1388496	874803	1087759	573870	850514	1254523	1296012	1857968	0.977	0.4602	0.9771	0.5314	0.8512	0.843
A0A5F4C3K4;A0A5F4BWD8	A0A5F4C3K4_CANLF Annexin OS=Canis lupus familiaris OX=9615 GN=ANXA3 PE=3 SV=1	102114	376332	454246	67479	294381	251584	225282	230516	165692	310412	416463	272135	0.5528	0.3778	0.9403	0.5314	0.8652	0.8437
E2RSI6;A0A5F4D4K9;A0A5F4DAI5;A0A5F4CS60;A0A5F4CI92	E2RSI6_CANLF FERM domain-containing protein OS=Canis lupus familiaris OX=9615 GN=EZR PE=4 SV=1	2722629	5004931	10139075	3098571	4574522	8694600	6637919	5995260	2734291	8334480	5646516	3505457	0.96	0.4585	1.014	0.4686	0.881	0.8648
A0A5F4CPD8;A0A5F4BVC3;A0A5F4BZ45	A0A5F4CPD8_CANLF RAB1B, member RAS oncogene family OS=Canis lupus familiaris OX=9615 GN=RAB1B PE=4 SV=1	104360	142355	295989	156793	335573	166345	298270	176331	129892	194291	194900	174720	0.9266	0.4572	1.023	0.2944	0.9035	0.8896
A0A5F4CCF4	A0A5F4CCF4_CANLF CD166 antigen OS=Canis lupus familiaris OX=9615 GN=ALCAM PE=4 SV=1	1114506	1868039	1790258	1345349	1459601	1111160	1438769	737857	639078	1781870	2663992	1191187	0.7249	0.3959	1.066	0.3496	0.9084	0.8989
E2QX17	E2QX17_CANLF Proteasome subunit beta OS=Canis lupus familiaris OX=9615 GN=PSMB3 PE=3 SV=1	79198	87857	189414	89934	129117	113343	153964	91103	70095	169201	122734	95765	0.868	0.4352	1.013	0.4091	0.9211	0.9089
J9NS29	J9NS29_CANLF Cystatin domain-containing protein OS=Canis lupus familiaris OX=9615 GN=LOC607874 PE=4 SV=2	1885082	1959646	1102639	1281768	910664	1382483	1272888	848533	1273290	1856855	1105050	2004322	0.9706	0.459	1.025	0.4091	0.9167	0.9094
A0A5F4CIV1;A0A5F4CRW3	A0A5F4CIV1_CANLF Transaldolase OS=Canis lupus familiaris OX=9615 GN=LOC475937 PE=3 SV=1	213705	376465	1116586	179354	1217089	843156	1176971	764822	258961	920081	489806	474451	0.535	0.3729	0.9654	0.4091	0.923	0.9138
A0A5F4C611;A0A5F4BZ95;A0A5F4CYB6;J9NV90;A0A5F4CGU2	A0A5F4C611_CANLF Pyruvate kinase OS=Canis lupus familiaris OX=9615 GN=PKM PE=3 SV=1	2534111	3995675	7615997	1959326	4854910	3792277	4261449	3855959	3102907	4278150	5229824	3528075	0.7655	0.4066	1.007	0.4091	0.9263	0.9211
A0A5F4C1D5	A0A5F4C1D5_CANLF Uncharacterized protein OS=Canis lupus familiaris OX=9615 GN=PIGR PE=4 SV=1	29937180	59830881	48938712	47480267	48421895	54631611	34049800	30973175	25671404	78845247	41918246	75433655	0.6387	0.386	1.008	0.3496	0.9707	0.9648
A0A5F4CY33;A0A5F4DKU0	A0A5F4CY33_CANLF Ubiquitin like modifier activating enzyme 1 OS=Canis lupus familiaris OX=9615 GN=UBA1 PE=3 SV=1	69571	124142	304363	46358	84215	161469	129939	120427	83568	207490	185849	52954	0.684	0.392	0.9251	0.4091	0.9717	0.9678
E2RMF9	E2RMF9_CANLF Serpin family A member 5 OS=Canis lupus familiaris OX=9615 GN=SERPINA5 PE=3 SV=2	426253	49307	404029	230464	156281	396359	83455	545931	305809	254569	157039	337388	0.7856	0.4087	0.9646	0.5314	0.9695	0.9693
E2RT65;A0A5F4CY32	E2RT65_CANLF Phosphoglycerate mutase OS=Canis lupus familiaris OX=9615 GN=PGAM1 PE=3 SV=2	207301	569526	1008097	245167	738848	471896	596610	575749	347882	617484	673722	453802	0.6521	0.386	0.9695	0.4091	0.9763	0.9743
Q6WIT9;A0A5F4DA28	HPRT_CANLF Hypoxanthine-guanine phosphoribosyltransferase OS=Canis lupus familiaris OX=9615 GN=HPRT1 PE=2 SV=3	60907	190746	495507	75052	486926	328289	713836	205139	99923	307276	181223	113422	0.9463	0.4579	1.03	0.5314	0.9825	0.9775
E2QXD6	E2QXD6_CANLF Glyoxalase domain containing 4 OS=Canis lupus familiaris OX=9615 GN=GLOD4 PE=4 SV=3	38791	74378	215841	36908	183012	161828	127239	140336	46161	159185	153408	90118	0.5731	0.382	0.9948	0.4686	0.9798	0.978
