# Supplementary material for: Quantitative proteomic analysis of bronchoalveolar lavage fluid in West Highland white terriers with canine idiopathic pulmonary fibrosis
Source: BMC Vet Res. 2022 Mar 30;18:121. doi: 10.1186/s12917-022-03202-x (PMC8966175; doi:10.1186/s12917-022-03202-x)
Supplement: Supplementary file 6 — Supplementary Table 4. Patient data. [file 12917_2022_3202_MOESM6_ESM.xlsx]

## Sheet: Taul1
Patient ID	CIPF/healthy	Age (years)	Gender
313109	CIPF	11.8	Intact male
433186	CIPF	11,0	Spayed female
92437	CIPF	11.2	Intact male
410340	CIPF	11.3	Spayed female
400411	CIPF	12.3	Intact male
402930	CIPF	13.9	Intact male
437191	Healthy	6.5	Spayed female
402087	Healthy	7.6	Intact female
412308	Healthy	8.9	Spayed female
29006	Healthy	12.8	Spayed female
401910	Healthy	6.2	Spayed female
407855	Healthy	13.8	Castrated male
